# Supplementary material for: Regulation of integrin and extracellular matrix genes by HNRNPL is necessary for epidermal renewal
Source: PLoS Biol. 2021 Sep 20;19(9):e3001378. doi: 10.1371/journal.pbio.3001378 (PMC8452081; doi:10.1371/journal.pbio.3001378)
Supplement: S1 Table — Primary human keratinocytes were grown in proliferation conditions and knocked down for control (CTLi) or HNRNPL (HNRNPLi). Gene lists for significantly up-regulated or down-regulated genes were created using p-value < 0.05 and ≥2-fold change. HNRNPL, heterogeneous nuclear ribonucleoprotein L; RNA-seq, RNA sequencing. (XLSX) [file pbio.3001378.s005.xlsx]

## Sheet: UP
Gene Symbol	Fold-Change(HNRNPL vs. CTLi)	Fold-Change(HNRNPL vs. CTLi) (Description)
GAS7	28.3903	HNRNPL up vs CTLi
AQP9	6.4706	HNRNPL up vs CTLi
STK40	3.2699	HNRNPL up vs CTLi
RGL1	4.05476	HNRNPL up vs CTLi
KRT23	35.6884	HNRNPL up vs CTLi
TGM5	18.1943	HNRNPL up vs CTLi
LCE3C	212.579	HNRNPL up vs CTLi
AMMECR1	3.58949	HNRNPL up vs CTLi
KDM2A	2.00808	HNRNPL up vs CTLi
GSTA4	7.21605	HNRNPL up vs CTLi
TGM1	8.08331	HNRNPL up vs CTLi
VASN	12.4785	HNRNPL up vs CTLi
KANK1	2.66865	HNRNPL up vs CTLi
PPL	4.23575	HNRNPL up vs CTLi
FETUB	36.4169	HNRNPL up vs CTLi
RAET1E	8.55253	HNRNPL up vs CTLi
PTGER3	331.206	HNRNPL up vs CTLi
TMED6	2.30882	HNRNPL up vs CTLi
NBR2	2.24142	HNRNPL up vs CTLi
CDKN1C	17.8965	HNRNPL up vs CTLi
UGT1A7	125222000	HNRNPL up vs CTLi
CDSN	60.169	HNRNPL up vs CTLi
SLURP2	4.3496	HNRNPL up vs CTLi
SH3BGRL2	9.31614	HNRNPL up vs CTLi
OTUD1	8.74818	HNRNPL up vs CTLi
NEFM	7.51427	HNRNPL up vs CTLi
ABCA12	13.2831	HNRNPL up vs CTLi
MAST4-AS1	28.1962	HNRNPL up vs CTLi
DIO2	427.236	HNRNPL up vs CTLi
ST8SIA1	2.39939	HNRNPL up vs CTLi
LINC02159	70.4563	HNRNPL up vs CTLi
HDAC5	5.34936	HNRNPL up vs CTLi
ELOVL4	13.1173	HNRNPL up vs CTLi
FAM184B	1643840	HNRNPL up vs CTLi
CREG1	6.49294	HNRNPL up vs CTLi
NEU2	126.721	HNRNPL up vs CTLi
ATP11B	2.57688	HNRNPL up vs CTLi
KLK6	51.2011	HNRNPL up vs CTLi
RBBP6	2.36952	HNRNPL up vs CTLi
NOTCH3	3.49684	HNRNPL up vs CTLi
RDH12	67.8672	HNRNPL up vs CTLi
HMOX1	45.2936	HNRNPL up vs CTLi
IVL	15.0589	HNRNPL up vs CTLi
PID1	3.35306	HNRNPL up vs CTLi
KLK7	13.5806	HNRNPL up vs CTLi
CSGALNACT1	15.9496	HNRNPL up vs CTLi
CNFN	68.5628	HNRNPL up vs CTLi
CYP26B1	3.30303	HNRNPL up vs CTLi
UGCG	3.75311	HNRNPL up vs CTLi
KDM7A	3.31225	HNRNPL up vs CTLi
DUSP2	14.4654	HNRNPL up vs CTLi
GJB6	21.0742	HNRNPL up vs CTLi
NAV2	2.87323	HNRNPL up vs CTLi
MAF	11.9505	HNRNPL up vs CTLi
SPRR2D	5.9293	HNRNPL up vs CTLi
DSG1	16.5753	HNRNPL up vs CTLi
ENDOU	48.9136	HNRNPL up vs CTLi
GNAI1	2.52273	HNRNPL up vs CTLi
NIPAL4	12.2171	HNRNPL up vs CTLi
SOX21-AS1	6662640	HNRNPL up vs CTLi
NPIPB6	11502300	HNRNPL up vs CTLi
C11orf54	2.54989	HNRNPL up vs CTLi
POF1B	18.6232	HNRNPL up vs CTLi
SPINK5	17.2839	HNRNPL up vs CTLi
RNF39	61.4558	HNRNPL up vs CTLi
KRT10	70.2705	HNRNPL up vs CTLi
PRRG4	2.47169	HNRNPL up vs CTLi
STEAP4	7.44454	HNRNPL up vs CTLi
USP2	35.3994	HNRNPL up vs CTLi
PRSS8	3.76071	HNRNPL up vs CTLi
HSPB8	54.3482	HNRNPL up vs CTLi
ABCG4	14.0805	HNRNPL up vs CTLi
SPRR3	63.0811	HNRNPL up vs CTLi
KRT78	46.7402	HNRNPL up vs CTLi
MAP1LC3B	2.59876	HNRNPL up vs CTLi
PER2	2.13747	HNRNPL up vs CTLi
HPGD	223.084	HNRNPL up vs CTLi
KLHDC8B	3.18095	HNRNPL up vs CTLi
UCA1	29.7489	HNRNPL up vs CTLi
GLTP	13.3347	HNRNPL up vs CTLi
RAB38	2.97555	HNRNPL up vs CTLi
DUOXA1	5.15028	HNRNPL up vs CTLi
HSD17B2	39.5302	HNRNPL up vs CTLi
METRNL	8.64015	HNRNPL up vs CTLi
NKPD1	12.6435	HNRNPL up vs CTLi
AHRR	11.5606	HNRNPL up vs CTLi
ATP10B	48.3839	HNRNPL up vs CTLi
KRT1	44.7038	HNRNPL up vs CTLi
CPM	18.1082	HNRNPL up vs CTLi
DSC1	62.7217	HNRNPL up vs CTLi
TMEM45A	11.4554	HNRNPL up vs CTLi
LINC02560	37.7341	HNRNPL up vs CTLi
TCAF2	11.544	HNRNPL up vs CTLi
PRR9	12.4488	HNRNPL up vs CTLi
LMTK2	2.44668	HNRNPL up vs CTLi
C1orf198	2.13401	HNRNPL up vs CTLi
CA2	5.34607	HNRNPL up vs CTLi
SYNE1	2.06655	HNRNPL up vs CTLi
RBM47	2.80633	HNRNPL up vs CTLi
MXD1	9.81036	HNRNPL up vs CTLi
SLC22A23	8.92595	HNRNPL up vs CTLi
GRHL1	18.5242	HNRNPL up vs CTLi
UBL3	4.19923	HNRNPL up vs CTLi
PVT1	2.11786	HNRNPL up vs CTLi
EPHA4	6.71948	HNRNPL up vs CTLi
ZNF800	2.0011	HNRNPL up vs CTLi
MCUR1	3.94651	HNRNPL up vs CTLi
FLG	311.151	HNRNPL up vs CTLi
PNPLA8	2.54628	HNRNPL up vs CTLi
FBXO45	2.27201	HNRNPL up vs CTLi
S100A9	13.7591	HNRNPL up vs CTLi
SLC26A9	41.2081	HNRNPL up vs CTLi
ELOVL7	9.52419	HNRNPL up vs CTLi
MPZL3	8.58525	HNRNPL up vs CTLi
CYP2W1	15.8357	HNRNPL up vs CTLi
KRT80	29.6967	HNRNPL up vs CTLi
GSDMA	12.7488	HNRNPL up vs CTLi
ABLIM1	7.85372	HNRNPL up vs CTLi
PCK2	3.8727	HNRNPL up vs CTLi
TMEM86A	17.3207	HNRNPL up vs CTLi
KRT6B	2.81351	HNRNPL up vs CTLi
PDZD2	15.0306	HNRNPL up vs CTLi
TIAM1	3.54818	HNRNPL up vs CTLi
PLA2G4E	51.6874	HNRNPL up vs CTLi
MAPK13	4.56902	HNRNPL up vs CTLi
RASD1	160.195	HNRNPL up vs CTLi
KPRP	202.283	HNRNPL up vs CTLi
LRATD1	5.93715	HNRNPL up vs CTLi
RNF223	24.5127	HNRNPL up vs CTLi
LCE3D	77.5649	HNRNPL up vs CTLi
UNC5B	8.65249	HNRNPL up vs CTLi
IL34	130.386	HNRNPL up vs CTLi
ARRDC4	5.0952	HNRNPL up vs CTLi
GBA	5.60425	HNRNPL up vs CTLi
KRT16	3.22199	HNRNPL up vs CTLi
GSE1	5.16853	HNRNPL up vs CTLi
PLA2G2F	64.2491	HNRNPL up vs CTLi
PNPLA5	217.463	HNRNPL up vs CTLi
LCE2D	109.66	HNRNPL up vs CTLi
CYP1B1	15.815	HNRNPL up vs CTLi
SOX7	2.98985	HNRNPL up vs CTLi
GOLGA6C	3877510	HNRNPL up vs CTLi
SLC7A11	3.30814	HNRNPL up vs CTLi
FAM43A	25.5675	HNRNPL up vs CTLi
CARD14	22.2345	HNRNPL up vs CTLi
SIRT1	2.33808	HNRNPL up vs CTLi
PLXDC2	9.4001	HNRNPL up vs CTLi
ARHGEF10L	9.30055	HNRNPL up vs CTLi
LYPD5	18.5001	HNRNPL up vs CTLi
SEMA4D	6.9699	HNRNPL up vs CTLi
GCLC	3.63419	HNRNPL up vs CTLi
CYP4F22	27.0874	HNRNPL up vs CTLi
KLF3	4.25026	HNRNPL up vs CTLi
POM121L10P	493436	HNRNPL up vs CTLi
FBLL1	13.2632	HNRNPL up vs CTLi
ELL2	2.17115	HNRNPL up vs CTLi
BNIP3L	3.20804	HNRNPL up vs CTLi
SOX2	11.0454	HNRNPL up vs CTLi
UPP1	2.96332	HNRNPL up vs CTLi
SERPINB13	6.86468	HNRNPL up vs CTLi
TOM1	4.17978	HNRNPL up vs CTLi
SDR16C5	11.9832	HNRNPL up vs CTLi
ZRANB1	4.92	HNRNPL up vs CTLi
HPSE	3.51025	HNRNPL up vs CTLi
CTSA	3.65435	HNRNPL up vs CTLi
MYO15B	4.60473	HNRNPL up vs CTLi
CWH43	2.94896	HNRNPL up vs CTLi
CASP14	87.7567	HNRNPL up vs CTLi
ANK3	3.64031	HNRNPL up vs CTLi
BPIFC	61.8308	HNRNPL up vs CTLi
CLDN1	3.71108	HNRNPL up vs CTLi
MAP2	4.3089	HNRNPL up vs CTLi
SLC7A8	6.67333	HNRNPL up vs CTLi
DLX5	55.0223	HNRNPL up vs CTLi
TM7SF2	9.37119	HNRNPL up vs CTLi
ADGRL2	8.03858	HNRNPL up vs CTLi
FABP5	7.20666	HNRNPL up vs CTLi
LCE2B	429.323	HNRNPL up vs CTLi
TEC	35.1723	HNRNPL up vs CTLi
SORT1	6.75836	HNRNPL up vs CTLi
SULT2B1	9.68855	HNRNPL up vs CTLi
TBL1Y	3.66557	HNRNPL up vs CTLi
EGR3	53.4122	HNRNPL up vs CTLi
DLX3	5.26768	HNRNPL up vs CTLi
KRT6C	6.67135	HNRNPL up vs CTLi
KLK9	25.6968	HNRNPL up vs CTLi
LOR	3079.98	HNRNPL up vs CTLi
PNLIPRP3	12.0828	HNRNPL up vs CTLi
H19	63.6862	HNRNPL up vs CTLi
ATF3	13.9237	HNRNPL up vs CTLi
SDCBP2	13.8749	HNRNPL up vs CTLi
STC2	7.52881	HNRNPL up vs CTLi
LCE3E	84.2204	HNRNPL up vs CTLi
DNAJA4	2.13557	HNRNPL up vs CTLi
KDM6B	2.66619	HNRNPL up vs CTLi
SMPD1	3.26708	HNRNPL up vs CTLi
SASH1	3.65519	HNRNPL up vs CTLi
SPRR1A	20.0344	HNRNPL up vs CTLi
SCEL	4.58859	HNRNPL up vs CTLi
PLA2G4F	9.6012	HNRNPL up vs CTLi
YOD1	9.52002	HNRNPL up vs CTLi
KRTDAP	28.1467	HNRNPL up vs CTLi
KCNK1	5.84457	HNRNPL up vs CTLi
ANKRD35	21.6568	HNRNPL up vs CTLi
SPTLC3	6.99519	HNRNPL up vs CTLi
LGALS7	10.2117	HNRNPL up vs CTLi
RBM44	6.20902	HNRNPL up vs CTLi
IL1R1	3.41093	HNRNPL up vs CTLi
SULT1E1	10.1575	HNRNPL up vs CTLi
IL16	15.834	HNRNPL up vs CTLi
RAPGEFL1	5.72324	HNRNPL up vs CTLi
SLC19A2	4.21259	HNRNPL up vs CTLi
IFRD1	2.79671	HNRNPL up vs CTLi
RAB11FIP1	3.36773	HNRNPL up vs CTLi
HOPX	29.6765	HNRNPL up vs CTLi
TLE3	5.33965	HNRNPL up vs CTLi
PIK3C2B	6.98865	HNRNPL up vs CTLi
PCSK6	3.29243	HNRNPL up vs CTLi
SERPINB9	6.71756	HNRNPL up vs CTLi
DUSP1	14.788	HNRNPL up vs CTLi
CLDND1	2.40804	HNRNPL up vs CTLi
CTH	5.51103	HNRNPL up vs CTLi
ZBTB7A	2.14123	HNRNPL up vs CTLi
HSDL2	2.59927	HNRNPL up vs CTLi
CES4A	3.27456	HNRNPL up vs CTLi
IL36RN	13.2413	HNRNPL up vs CTLi
GDPD3	55.4502	HNRNPL up vs CTLi
LOC102724532	2.80235	HNRNPL up vs CTLi
RNF222	25.1909	HNRNPL up vs CTLi
BNIPL	15.6444	HNRNPL up vs CTLi
GRHL3	7.78705	HNRNPL up vs CTLi
ERBB3	5.85043	HNRNPL up vs CTLi
ZMIZ1	2.64326	HNRNPL up vs CTLi
IL20RA	3.6174	HNRNPL up vs CTLi
NOD2	36.2878	HNRNPL up vs CTLi
SLC30A1	2.87295	HNRNPL up vs CTLi
SLC37A2	5.42265	HNRNPL up vs CTLi
TPPP	3.61614	HNRNPL up vs CTLi
FAM102A	4.05543	HNRNPL up vs CTLi
ULBP1	10.5599	HNRNPL up vs CTLi
NCCRP1	41.7005	HNRNPL up vs CTLi
PLA2G4D	20.712	HNRNPL up vs CTLi
IL22RA1	8.59149	HNRNPL up vs CTLi
KLK13	21.1938	HNRNPL up vs CTLi
ALDH3B2	30.3399	HNRNPL up vs CTLi
ASPRV1	134.784	HNRNPL up vs CTLi
DMKN	23.0189	HNRNPL up vs CTLi
CNKSR3	5.84925	HNRNPL up vs CTLi
KCTD11	2.61402	HNRNPL up vs CTLi
ABHD12	2.07624	HNRNPL up vs CTLi
ELOVL1	3.48436	HNRNPL up vs CTLi
PSAT1	4.36576	HNRNPL up vs CTLi
PHLDB3	5.66605	HNRNPL up vs CTLi
ADM2	5.59198	HNRNPL up vs CTLi
NFATC2	15.5262	HNRNPL up vs CTLi
RPTN	39.9979	HNRNPL up vs CTLi
BTBD11	3.26668	HNRNPL up vs CTLi
ABHD5	6.19438	HNRNPL up vs CTLi
FRMD4B	3.08408	HNRNPL up vs CTLi
CBR3-AS1	4.78781	HNRNPL up vs CTLi
BCL6	3.90525	HNRNPL up vs CTLi
GGCT	6.64753	HNRNPL up vs CTLi
SERPINB3	43.2889	HNRNPL up vs CTLi
IFFO2	3.64467	HNRNPL up vs CTLi
MAFB	17.527	HNRNPL up vs CTLi
TET3	3.18096	HNRNPL up vs CTLi
ATMIN	2.08521	HNRNPL up vs CTLi
CASZ1	7.62706	HNRNPL up vs CTLi
TRIM62	4.17243	HNRNPL up vs CTLi
ESRP1	2.1501	HNRNPL up vs CTLi
SNX21	3.69169	HNRNPL up vs CTLi
CTSD	3.48336	HNRNPL up vs CTLi
ABCG1	13.7818	HNRNPL up vs CTLi
NIBAN1	4.59537	HNRNPL up vs CTLi
CD36	138.779	HNRNPL up vs CTLi
PNPLA1	66.0483	HNRNPL up vs CTLi
GJB2	5.47822	HNRNPL up vs CTLi
CEBPA	41.4604	HNRNPL up vs CTLi
TXNIP	3.80185	HNRNPL up vs CTLi
SEMA4A	5.74204	HNRNPL up vs CTLi
ARG1	471.239	HNRNPL up vs CTLi
CDKN2B	4.0779	HNRNPL up vs CTLi
ZNF503	2.07161	HNRNPL up vs CTLi
MSX2	4.5907	HNRNPL up vs CTLi
TMEM79	9.31472	HNRNPL up vs CTLi
DDIT4	3.83565	HNRNPL up vs CTLi
STK38L	2.65976	HNRNPL up vs CTLi
FOSL2	2.18297	HNRNPL up vs CTLi
C1orf116	2.07228	HNRNPL up vs CTLi
NMU	7.38488	HNRNPL up vs CTLi
VWA2	7.7653	HNRNPL up vs CTLi
TOB1	2.52234	HNRNPL up vs CTLi
TDP2	2.44262	HNRNPL up vs CTLi
E2F2	2.73682	HNRNPL up vs CTLi
EREG	29.3633	HNRNPL up vs CTLi
CCDC113	4.42939	HNRNPL up vs CTLi
HOTS	41.1898	HNRNPL up vs CTLi
SPRR2A	6.09816	HNRNPL up vs CTLi
ELF5	63.582	HNRNPL up vs CTLi
LYPD3	5.00412	HNRNPL up vs CTLi
TUBA3E	5590820	HNRNPL up vs CTLi
HAL	217.689	HNRNPL up vs CTLi
SLC39A2	7.72556	HNRNPL up vs CTLi
EEPD1	4.52429	HNRNPL up vs CTLi
CRY2	2.42492	HNRNPL up vs CTLi
CEMIP	55.0846	HNRNPL up vs CTLi
KSR1	2.11829	HNRNPL up vs CTLi
KAT2B	6.37382	HNRNPL up vs CTLi
MID2	2.43546	HNRNPL up vs CTLi
DEGS2	52.9525	HNRNPL up vs CTLi
SPTSSB	62.2962	HNRNPL up vs CTLi
CKB	5.21806	HNRNPL up vs CTLi
OR7E91P	11.5698	HNRNPL up vs CTLi
SNAP29	2.03136	HNRNPL up vs CTLi
PHGDH	3.40578	HNRNPL up vs CTLi
NFIL3	4.48024	HNRNPL up vs CTLi
ANXA9	25.8319	HNRNPL up vs CTLi
EPPK1	3.1929	HNRNPL up vs CTLi
ATP6V1C2	21.8277	HNRNPL up vs CTLi
CSTA	6.64845	HNRNPL up vs CTLi
SLC31A1	2.27874	HNRNPL up vs CTLi
IDNK	9.48589	HNRNPL up vs CTLi
PPP1R15B	2.23314	HNRNPL up vs CTLi
RTL9	2.3115	HNRNPL up vs CTLi
NECTIN4	9.293	HNRNPL up vs CTLi
EPS8L1	8.34208	HNRNPL up vs CTLi
MYZAP	5.26905	HNRNPL up vs CTLi
NLRP10	25.9178	HNRNPL up vs CTLi
RAB10	2.24279	HNRNPL up vs CTLi
CERS4	6.40772	HNRNPL up vs CTLi
CERS3	6.6801	HNRNPL up vs CTLi
ZBTB16	31.0444	HNRNPL up vs CTLi
PLEKHG1	5.00667	HNRNPL up vs CTLi
C6orf15	19.7643	HNRNPL up vs CTLi
HK2	3.68227	HNRNPL up vs CTLi
EPHX3	29.8321	HNRNPL up vs CTLi
DEDD2	4.00113	HNRNPL up vs CTLi
CPEB4	7.94952	HNRNPL up vs CTLi
CCDC30	4.28343	HNRNPL up vs CTLi
PSG4	2.85016	HNRNPL up vs CTLi
SLC28A3	16.6571	HNRNPL up vs CTLi
GGT6	17.2882	HNRNPL up vs CTLi
RAET1G	3.48454	HNRNPL up vs CTLi
ABCC1	2.14454	HNRNPL up vs CTLi
LGALSL	3.28344	HNRNPL up vs CTLi
ACP7	118.497	HNRNPL up vs CTLi
FAM83C	3.73025	HNRNPL up vs CTLi
WDR31	2.52164	HNRNPL up vs CTLi
NWD2	180.556	HNRNPL up vs CTLi
DAPK1	2.43278	HNRNPL up vs CTLi
AARS1	2.10232	HNRNPL up vs CTLi
PLEKHG4	3.773	HNRNPL up vs CTLi
P2RY11	2217430	HNRNPL up vs CTLi
RPS6KA2	3.3028	HNRNPL up vs CTLi
ITPKC	2.24771	HNRNPL up vs CTLi
FOXQ1	25.609	HNRNPL up vs CTLi
FAXDC2	2.50105	HNRNPL up vs CTLi
SPNS2	38.4821	HNRNPL up vs CTLi
H1-0	4.77312	HNRNPL up vs CTLi
KRT4	6.14883	HNRNPL up vs CTLi
SLC27A4	2.28114	HNRNPL up vs CTLi
KLHL18	2.72546	HNRNPL up vs CTLi
BAMBI	5.77811	HNRNPL up vs CTLi
HECTD1	2.55048	HNRNPL up vs CTLi
PIM3	4.3787	HNRNPL up vs CTLi
CRB3	4.97368	HNRNPL up vs CTLi
DCN	31.9763	HNRNPL up vs CTLi
ARAP2	3.8881	HNRNPL up vs CTLi
NEB	961.032	HNRNPL up vs CTLi
FOXRED2	2.32744	HNRNPL up vs CTLi
ARID5B	3.86897	HNRNPL up vs CTLi
PLA2G4E-AS1	50.1793	HNRNPL up vs CTLi
SDR9C7	43.4387	HNRNPL up vs CTLi
CALML5	47.0679	HNRNPL up vs CTLi
SERTAD1	3.54107	HNRNPL up vs CTLi
CAPNS2	4.9402	HNRNPL up vs CTLi
AADACL2	210.954	HNRNPL up vs CTLi
SPRR2E	98.1665	HNRNPL up vs CTLi
KIAA0513	7.37667	HNRNPL up vs CTLi
HIF1A	2.39984	HNRNPL up vs CTLi
FKBPL	2.55219	HNRNPL up vs CTLi
THAP8	4.00696	HNRNPL up vs CTLi
SP6	4.77176	HNRNPL up vs CTLi
SBSN	21.9903	HNRNPL up vs CTLi
PRDM1	12.9527	HNRNPL up vs CTLi
SMPD3	52.1072	HNRNPL up vs CTLi
CCDC130	2.04548	HNRNPL up vs CTLi
EHF	2.51807	HNRNPL up vs CTLi
NDRG2	24.2372	HNRNPL up vs CTLi
EPHB3	4.49515	HNRNPL up vs CTLi
PITPNA-AS1	2.06617	HNRNPL up vs CTLi
RARRES1	23.8159	HNRNPL up vs CTLi
BACH1	3.55196	HNRNPL up vs CTLi
HSPB2-C11orf52	946818	HNRNPL up vs CTLi
AKR1C1	11.3798	HNRNPL up vs CTLi
DUSP28	2.12611	HNRNPL up vs CTLi
FOSB	11.3861	HNRNPL up vs CTLi
PLIN2	24.6399	HNRNPL up vs CTLi
CIRBP-AS1	2.47785	HNRNPL up vs CTLi
ELL	2.34683	HNRNPL up vs CTLi
PPIF	2.93515	HNRNPL up vs CTLi
YPEL2	6.24638	HNRNPL up vs CTLi
ADGRG1	2.57918	HNRNPL up vs CTLi
S100A8	13.7825	HNRNPL up vs CTLi
TMPRSS13	24.5155	HNRNPL up vs CTLi
C15orf62	8.09392	HNRNPL up vs CTLi
ZNF750	14.1796	HNRNPL up vs CTLi
TENT5B	2.22584	HNRNPL up vs CTLi
IL36G	16.7457	HNRNPL up vs CTLi
NEBL	3.78682	HNRNPL up vs CTLi
BICDL1	4.99891	HNRNPL up vs CTLi
ZBTB43	2.62818	HNRNPL up vs CTLi
GLIS1	52.8962	HNRNPL up vs CTLi
SDR42E1	2.31637	HNRNPL up vs CTLi
THRB	4.3028	HNRNPL up vs CTLi
FLVCR2	28.1558	HNRNPL up vs CTLi
RHOV	9.04062	HNRNPL up vs CTLi
FCHSD1	11.5589	HNRNPL up vs CTLi
SYTL2	14.0228	HNRNPL up vs CTLi
SGPP2	15.6393	HNRNPL up vs CTLi
LMO7	3.26697	HNRNPL up vs CTLi
OASL	25.5911	HNRNPL up vs CTLi
DENND2C	4.02684	HNRNPL up vs CTLi
VGF	24.3041	HNRNPL up vs CTLi
RAPGEF4	18.1824	HNRNPL up vs CTLi
SPTBN2	2.0849	HNRNPL up vs CTLi
ALOX12B	69.6911	HNRNPL up vs CTLi
CCDC69	3.06519	HNRNPL up vs CTLi
S100A7	3.65573	HNRNPL up vs CTLi
RNF11	2.09506	HNRNPL up vs CTLi
ALOXE3	18.092	HNRNPL up vs CTLi
MUC15	28.1929	HNRNPL up vs CTLi
SIPA1L2	3.43014	HNRNPL up vs CTLi
HMGCR	2.00419	HNRNPL up vs CTLi
ZNF662	9.84331	HNRNPL up vs CTLi
ARL5A	4.61517	HNRNPL up vs CTLi
PSORS1C2	97.5127	HNRNPL up vs CTLi
CDH24	2.19652	HNRNPL up vs CTLi
LINC01559	4.75575	HNRNPL up vs CTLi
SLPI	9.28707	HNRNPL up vs CTLi
FGFR4	3.12365	HNRNPL up vs CTLi
CPEB3	13.2247	HNRNPL up vs CTLi
RAB27B	4.03493	HNRNPL up vs CTLi
ATP6V1B2	3.88803	HNRNPL up vs CTLi
LY6G6C	47.4007	HNRNPL up vs CTLi
CYB5RL	3.76568	HNRNPL up vs CTLi
AVPI1	11.581	HNRNPL up vs CTLi
SRXN1	2.12332	HNRNPL up vs CTLi
FRY	20.0409	HNRNPL up vs CTLi
CBX4	6.01546	HNRNPL up vs CTLi
ECM2	11.4682	HNRNPL up vs CTLi
NBEAL2	3.43771	HNRNPL up vs CTLi
SAMD10	3.86122	HNRNPL up vs CTLi
FNIP2	17.4923	HNRNPL up vs CTLi
DNAH3	5.86205	HNRNPL up vs CTLi
SPRR1B	5.3104	HNRNPL up vs CTLi
TXNRD1	2.57817	HNRNPL up vs CTLi
TSPYL5	2.31487	HNRNPL up vs CTLi
IRX3	2.97684	HNRNPL up vs CTLi
MTMR3	2.00914	HNRNPL up vs CTLi
SORBS2	2.05186	HNRNPL up vs CTLi
KLHL31	3.27885	HNRNPL up vs CTLi
ARHGAP32	2.61908	HNRNPL up vs CTLi
CRCT1	40.2731	HNRNPL up vs CTLi
OCLN	2.46347	HNRNPL up vs CTLi
CDHR2	13.413	HNRNPL up vs CTLi
RASGEF1B	65.908	HNRNPL up vs CTLi
VAV3	2.24635	HNRNPL up vs CTLi
ERV3-1	4.16192	HNRNPL up vs CTLi
ABHD17C	2.24577	HNRNPL up vs CTLi
PPFIBP2	6.19356	HNRNPL up vs CTLi
DUSP8	3.5781	HNRNPL up vs CTLi
KDM3A	3.02155	HNRNPL up vs CTLi
FLG2	290.489	HNRNPL up vs CTLi
NMRAL2P	6.95194	HNRNPL up vs CTLi
AQP3	7.14364	HNRNPL up vs CTLi
SVIP	3.60688	HNRNPL up vs CTLi
ARHGEF37	2.58528	HNRNPL up vs CTLi
MTSS1	2.80047	HNRNPL up vs CTLi
RHBG	66.745	HNRNPL up vs CTLi
CEBPB	5.59601	HNRNPL up vs CTLi
RUSC2	3.13016	HNRNPL up vs CTLi
NFE2	3.67331	HNRNPL up vs CTLi
BICRA	2.13925	HNRNPL up vs CTLi
IRS1	2.44599	HNRNPL up vs CTLi
CITED2	19.0901	HNRNPL up vs CTLi
MED29	2.11784	HNRNPL up vs CTLi
TBL1X	2.60146	HNRNPL up vs CTLi
CHAC1	16.2198	HNRNPL up vs CTLi
TBC1D3G	4.1885	HNRNPL up vs CTLi
SLC15A1	18.3862	HNRNPL up vs CTLi
PHYHIP	4.48149	HNRNPL up vs CTLi
VEGFA	3.57877	HNRNPL up vs CTLi
CST6	10.4088	HNRNPL up vs CTLi
RASEF	15.9176	HNRNPL up vs CTLi
SLC10A6	5.92353	HNRNPL up vs CTLi
HECA	3.39494	HNRNPL up vs CTLi
DOCK6	2.74279	HNRNPL up vs CTLi
IL6R	3.45092	HNRNPL up vs CTLi
SLC6A14	3.75446	HNRNPL up vs CTLi
NRARP	5.75603	HNRNPL up vs CTLi
ATP1B1	2.12529	HNRNPL up vs CTLi
ASNS	5.26084	HNRNPL up vs CTLi
PLCXD1	5.08891	HNRNPL up vs CTLi
IRAK2	3.11449	HNRNPL up vs CTLi
BCAM	2.48319	HNRNPL up vs CTLi
CMYA5	21.1573	HNRNPL up vs CTLi
CBARP	2.54452	HNRNPL up vs CTLi
EVPL	4.51912	HNRNPL up vs CTLi
NANOS1	6.14986	HNRNPL up vs CTLi
RRAD	4.54577	HNRNPL up vs CTLi
DNASE1L2	63.4504	HNRNPL up vs CTLi
ULK1	2.08619	HNRNPL up vs CTLi
FAM214A	4.29229	HNRNPL up vs CTLi
KLF3-AS1	6.33953	HNRNPL up vs CTLi
LAMB4	10.482	HNRNPL up vs CTLi
LCE1F	326.108	HNRNPL up vs CTLi
USP38	2.28724	HNRNPL up vs CTLi
TCP11L2	28.0322	HNRNPL up vs CTLi
PCMTD2	2.26013	HNRNPL up vs CTLi
EXPH5	3.75525	HNRNPL up vs CTLi
BBOX1	13.5214	HNRNPL up vs CTLi
RNASE7	58.1669	HNRNPL up vs CTLi
GAREM1	7.85662	HNRNPL up vs CTLi
TMEM45B	14.6048	HNRNPL up vs CTLi
LOC285074	2.09938	HNRNPL up vs CTLi
CAMK1D	14.5195	HNRNPL up vs CTLi
GPAT3	5.20972	HNRNPL up vs CTLi
CCDC120	2.75994	HNRNPL up vs CTLi
CHIC2	2.48396	HNRNPL up vs CTLi
ITPRIP	3.06092	HNRNPL up vs CTLi
PTPRZ1	2.42445	HNRNPL up vs CTLi
MAFF	5.46429	HNRNPL up vs CTLi
AKR1C2	16.2069	HNRNPL up vs CTLi
MFAP3L	8.36284	HNRNPL up vs CTLi
NAB2	3.52659	HNRNPL up vs CTLi
FBRS	3.202	HNRNPL up vs CTLi
GLRX	118.773	HNRNPL up vs CTLi
TRPV3	10.8944	HNRNPL up vs CTLi
ERN1	2.76429	HNRNPL up vs CTLi
KLK12	11.3353	HNRNPL up vs CTLi
RABL2A	2.7798	HNRNPL up vs CTLi
ACSM3	1998580	HNRNPL up vs CTLi
PLAGL1	2.53692	HNRNPL up vs CTLi
TADA2B	2.63179	HNRNPL up vs CTLi
DGAT2	31.3309	HNRNPL up vs CTLi
EPHB6	21.7564	HNRNPL up vs CTLi
GADD45B	3.19101	HNRNPL up vs CTLi
PFKFB3	2.51609	HNRNPL up vs CTLi
GCNT4	8.17442	HNRNPL up vs CTLi
NLRX1	3.71716	HNRNPL up vs CTLi
TMEM125	6.9554	HNRNPL up vs CTLi
EPAS1	2.65531	HNRNPL up vs CTLi
GATA3	3.16872	HNRNPL up vs CTLi
MAB21L4	14.4202	HNRNPL up vs CTLi
SLAIN2	2.29617	HNRNPL up vs CTLi
POU2F3	18.1593	HNRNPL up vs CTLi
BLMH	15.3926	HNRNPL up vs CTLi
ULK3	6.09186	HNRNPL up vs CTLi
MST1	2.01244	HNRNPL up vs CTLi
PPT2	3.20571	HNRNPL up vs CTLi
SEC14L1P1	2.89154	HNRNPL up vs CTLi
PRKCH	2.19586	HNRNPL up vs CTLi
OSER1-DT	2.64165	HNRNPL up vs CTLi
ETFDH	2.82809	HNRNPL up vs CTLi
RIC3	3.10037	HNRNPL up vs CTLi
CAMK2D	3.1775	HNRNPL up vs CTLi
H1-4	6.67679	HNRNPL up vs CTLi
ARL4D	2.19913	HNRNPL up vs CTLi
TMEM185A	2.43478	HNRNPL up vs CTLi
RFX1	2.07904	HNRNPL up vs CTLi
CELF6	11.7078	HNRNPL up vs CTLi
GAN	5.2339	HNRNPL up vs CTLi
IPO5P1	6.04902	HNRNPL up vs CTLi
RORA	23.2802	HNRNPL up vs CTLi
RXRA	3.70584	HNRNPL up vs CTLi
PCMTD1	2.6549	HNRNPL up vs CTLi
PGLYRP4	10.0782	HNRNPL up vs CTLi
LINC01123	2.18367	HNRNPL up vs CTLi
TRIM29	2.16412	HNRNPL up vs CTLi
IGF2	77.9646	HNRNPL up vs CTLi
MKNK2	2.64521	HNRNPL up vs CTLi
KIAA1958	2.52251	HNRNPL up vs CTLi
SPRR2G	52.0272	HNRNPL up vs CTLi
CAMSAP3	3.34817	HNRNPL up vs CTLi
ANKRD31	58.1808	HNRNPL up vs CTLi
HBP1	2.85863	HNRNPL up vs CTLi
VSIG10L	26.1985	HNRNPL up vs CTLi
FILIP1L	4.66415	HNRNPL up vs CTLi
PPP1R3C	2.79672	HNRNPL up vs CTLi
BBC3	2.42609	HNRNPL up vs CTLi
OXSR1	2.12618	HNRNPL up vs CTLi
AKR1C3	16.2386	HNRNPL up vs CTLi
ASS1	6.14965	HNRNPL up vs CTLi
LGALS7B	3.37505	HNRNPL up vs CTLi
COBLL1	2.14062	HNRNPL up vs CTLi
HOOK1	3.81502	HNRNPL up vs CTLi
RHOB	4.09539	HNRNPL up vs CTLi
KLK11	9.87052	HNRNPL up vs CTLi
BRD1	2.13254	HNRNPL up vs CTLi
C10orf67	12.2349	HNRNPL up vs CTLi
DCUN1D3	2.31429	HNRNPL up vs CTLi
RNF227	12.289	HNRNPL up vs CTLi
ATP6V1E2	2.43717	HNRNPL up vs CTLi
GRAMD1C	44.5239	HNRNPL up vs CTLi
PELI1	3.07219	HNRNPL up vs CTLi
LCE1C	394.736	HNRNPL up vs CTLi
RAB24	5.9137	HNRNPL up vs CTLi
LCE1B	764.463	HNRNPL up vs CTLi
ELF3	9.24565	HNRNPL up vs CTLi
LINC01224	3.70235	HNRNPL up vs CTLi
HRNR	34.5172	HNRNPL up vs CTLi
OVOL1	7.11421	HNRNPL up vs CTLi
NOTCH2NLC	2.09489	HNRNPL up vs CTLi
QPCT	5.49407	HNRNPL up vs CTLi
ZNNT1	4.47683	HNRNPL up vs CTLi
CREBRF	7.44049	HNRNPL up vs CTLi
ZSWIM4	4.55424	HNRNPL up vs CTLi
GRB7	2.78102	HNRNPL up vs CTLi
EAF1	2.01571	HNRNPL up vs CTLi
VLDLR	2.77149	HNRNPL up vs CTLi
RMND5B	2.05631	HNRNPL up vs CTLi
LINC01534	2.06967	HNRNPL up vs CTLi
PPM1D	2.46267	HNRNPL up vs CTLi
KIF21A	2.54694	HNRNPL up vs CTLi
ZNF681	3.03011	HNRNPL up vs CTLi
FOXO3	3.44556	HNRNPL up vs CTLi
TYRO3	3.80448	HNRNPL up vs CTLi
GADD45G	39.0725	HNRNPL up vs CTLi
GTF2IRD1	2.19088	HNRNPL up vs CTLi
SERPINB4	62.4397	HNRNPL up vs CTLi
DENND1C	5.57141	HNRNPL up vs CTLi
NEFL	4.69582	HNRNPL up vs CTLi
CCDC89	8.40706	HNRNPL up vs CTLi
ARHGAP30	14.1435	HNRNPL up vs CTLi
LINC01094	34.2021	HNRNPL up vs CTLi
CSNK2A2	3.76657	HNRNPL up vs CTLi
KLF5	3.92899	HNRNPL up vs CTLi
H2AJ	4.46815	HNRNPL up vs CTLi
ACOX1	2.77379	HNRNPL up vs CTLi
CEBPD	6.38028	HNRNPL up vs CTLi
STARD8	5.47584	HNRNPL up vs CTLi
ETS2	2.73407	HNRNPL up vs CTLi
NDRG4	11.1824	HNRNPL up vs CTLi
HCAR2	4.17307	HNRNPL up vs CTLi
ZNF770	2.41734	HNRNPL up vs CTLi
CD68	5.87407	HNRNPL up vs CTLi
GK	8.87831	HNRNPL up vs CTLi
MCMDC2	2.35208	HNRNPL up vs CTLi
CREBBP	2.10973	HNRNPL up vs CTLi
LAT	2.54935	HNRNPL up vs CTLi
LRRC37B	2.25985	HNRNPL up vs CTLi
CYFIP2	3.18818	HNRNPL up vs CTLi
HBEGF	5.12061	HNRNPL up vs CTLi
ACKR2	8.82198	HNRNPL up vs CTLi
GPX2	4.38283	HNRNPL up vs CTLi
GOLGA8H	5.86614	HNRNPL up vs CTLi
NDUFA4L2	8.80498	HNRNPL up vs CTLi
IL1RN	4.54768	HNRNPL up vs CTLi
PPFIA4	6.67794	HNRNPL up vs CTLi
OTUB2	5.738	HNRNPL up vs CTLi
RCC2	2.08606	HNRNPL up vs CTLi
LINC00667	3.03443	HNRNPL up vs CTLi
ARMCX1	2.80448	HNRNPL up vs CTLi
TENT5A	3.41171	HNRNPL up vs CTLi
CCDC18-AS1	5.18659	HNRNPL up vs CTLi
WAKMAR2	16.3934	HNRNPL up vs CTLi
ARL5B	2.01509	HNRNPL up vs CTLi
SCYL3	2.11893	HNRNPL up vs CTLi
CYB561D1	2.54242	HNRNPL up vs CTLi
H2BC5	7.29497	HNRNPL up vs CTLi
RAB25	2.75759	HNRNPL up vs CTLi
SMIM5	30.219	HNRNPL up vs CTLi
CLCA2	2.73524	HNRNPL up vs CTLi
NECTIN1	2.14164	HNRNPL up vs CTLi
MAL2	2.1792	HNRNPL up vs CTLi
ARRDC3-AS1	7.2409	HNRNPL up vs CTLi
ARIH2OS	4.69076	HNRNPL up vs CTLi
CYP4F12	18.295	HNRNPL up vs CTLi
CPT1C	3.20923	HNRNPL up vs CTLi
ATP2B4	2.34645	HNRNPL up vs CTLi
GABRE	6.36162	HNRNPL up vs CTLi
LINC01547	3.63012	HNRNPL up vs CTLi
FRMD8	2.32048	HNRNPL up vs CTLi
SLCO4A1	9.62106	HNRNPL up vs CTLi
CXCL14	5.33641	HNRNPL up vs CTLi
GPLD1	12.2596	HNRNPL up vs CTLi
SRRM3	2.14858	HNRNPL up vs CTLi
AQP11	2.65733	HNRNPL up vs CTLi
NPBWR1	16.7332	HNRNPL up vs CTLi
SLC18A2	2358210	HNRNPL up vs CTLi
PNRC1	3.35696	HNRNPL up vs CTLi
MCOLN1	2.00292	HNRNPL up vs CTLi
ZNF16	2.03368	HNRNPL up vs CTLi
ESRP2	2.01618	HNRNPL up vs CTLi
C11orf71	3.93208	HNRNPL up vs CTLi
DUOX1	2.43249	HNRNPL up vs CTLi
LRRC20	10.5074	HNRNPL up vs CTLi
ANKRD46	2.25038	HNRNPL up vs CTLi
CTTNBP2	3.20632	HNRNPL up vs CTLi
JMJD7	2.57355	HNRNPL up vs CTLi
PLAG1	3.82329	HNRNPL up vs CTLi
KLRG2	3.53767	HNRNPL up vs CTLi
SCNN1A	3.45523	HNRNPL up vs CTLi
RWDD2A	2.19609	HNRNPL up vs CTLi
BAG1	2.58093	HNRNPL up vs CTLi
CLIP1	2.47604	HNRNPL up vs CTLi
NAP1L5	8.13537	HNRNPL up vs CTLi
AZGP1	607.532	HNRNPL up vs CTLi
PI3	7.05438	HNRNPL up vs CTLi
TEAD3	2.43579	HNRNPL up vs CTLi
PPP1R15A	6.56926	HNRNPL up vs CTLi
GPNMB	24.0963	HNRNPL up vs CTLi
PCSK5	6.31415	HNRNPL up vs CTLi
JMY	3.67141	HNRNPL up vs CTLi
GGH	2.1525	HNRNPL up vs CTLi
NUDT4	3.72989	HNRNPL up vs CTLi
AHR	2.19347	HNRNPL up vs CTLi
H2BC4	5.46333	HNRNPL up vs CTLi
ZNF711	14.0575	HNRNPL up vs CTLi
LIPK	15.9323	HNRNPL up vs CTLi
SCPEP1	2.95017	HNRNPL up vs CTLi
CXXC5	5.25759	HNRNPL up vs CTLi
PGLYRP3	25.1224	HNRNPL up vs CTLi
RAB9A	2.10078	HNRNPL up vs CTLi
YPEL3	3.53265	HNRNPL up vs CTLi
ANKRD22	26.2127	HNRNPL up vs CTLi
MAP1LC3A	6.34615	HNRNPL up vs CTLi
ACAP2	2.13423	HNRNPL up vs CTLi
NUDT4P2	2.34876	HNRNPL up vs CTLi
OSER1	2.23413	HNRNPL up vs CTLi
SOWAHC	2.37439	HNRNPL up vs CTLi
CACNB4	33.1277	HNRNPL up vs CTLi
NOP53	2.00277	HNRNPL up vs CTLi
MAP3K8	19.2765	HNRNPL up vs CTLi
FAM131A	4.41672	HNRNPL up vs CTLi
B4GALNT3	3.26249	HNRNPL up vs CTLi
MAPK8IP2	3.80347	HNRNPL up vs CTLi
ELMOD1	185.368	HNRNPL up vs CTLi
LINC00482	3.1705	HNRNPL up vs CTLi
CYP1A1	3.29706	HNRNPL up vs CTLi
CTSH	15.0903	HNRNPL up vs CTLi
C19orf57	2.94024	HNRNPL up vs CTLi
PLD3	2.0384	HNRNPL up vs CTLi
SHE	13.7546	HNRNPL up vs CTLi
LOC100996842	3.5532	HNRNPL up vs CTLi
HINT3	2.03717	HNRNPL up vs CTLi
HIC2	4.00828	HNRNPL up vs CTLi
FOXN1	11.2705	HNRNPL up vs CTLi
PLBD1	8.28165	HNRNPL up vs CTLi
C4B	2.26428	HNRNPL up vs CTLi
C4B_2	2.26428	HNRNPL up vs CTLi
TPRG1	5.07155	HNRNPL up vs CTLi
LINC00964	3.84544	HNRNPL up vs CTLi
C12orf29	2.51007	HNRNPL up vs CTLi
BTBD9	2.40244	HNRNPL up vs CTLi
RDH13	4.22926	HNRNPL up vs CTLi
GDA	4.91272	HNRNPL up vs CTLi
ADAP2	58.8541	HNRNPL up vs CTLi
MEIS1	2.54016	HNRNPL up vs CTLi
ALDH5A1	3.38559	HNRNPL up vs CTLi
SSBP2	2.95248	HNRNPL up vs CTLi
EVPLL	190.682	HNRNPL up vs CTLi
HYDIN	26.0619	HNRNPL up vs CTLi
TMEM184A	6.15162	HNRNPL up vs CTLi
NAV3	2.64408	HNRNPL up vs CTLi
CYSRT1	13.371	HNRNPL up vs CTLi
ATG2A	4.27366	HNRNPL up vs CTLi
SPRR2B	29.1887	HNRNPL up vs CTLi
FAM27E3	2.92207	HNRNPL up vs CTLi
C10orf99	29.233	HNRNPL up vs CTLi
CLDN4	4.30771	HNRNPL up vs CTLi
LSMEM1	4.68923	HNRNPL up vs CTLi
RAB39B	18.2789	HNRNPL up vs CTLi
IMPA2	3.73437	HNRNPL up vs CTLi
PDZK1IP1	4.47739	HNRNPL up vs CTLi
MYO5B	5.18051	HNRNPL up vs CTLi
RAET1L	2.02455	HNRNPL up vs CTLi
FAM86JP	2.59479	HNRNPL up vs CTLi
RHBDL2	2.75908	HNRNPL up vs CTLi
ERRFI1	3.29677	HNRNPL up vs CTLi
CALML3	2.63855	HNRNPL up vs CTLi
LRRN4CL	20.1249	HNRNPL up vs CTLi
CRYBG2	2.25273	HNRNPL up vs CTLi
LOC101928595	12.718	HNRNPL up vs CTLi
PNPLA2	2.97521	HNRNPL up vs CTLi
PPARD	2.27486	HNRNPL up vs CTLi
CALCOCO1	2.15751	HNRNPL up vs CTLi
KIAA0355	2.16363	HNRNPL up vs CTLi
ACAA2	2.63592	HNRNPL up vs CTLi
DEFB1	12.3528	HNRNPL up vs CTLi
OLFML2A	2.4001	HNRNPL up vs CTLi
TMEM38A	4.39888	HNRNPL up vs CTLi
ID2	7.48248	HNRNPL up vs CTLi
POLR2J4	6.55516	HNRNPL up vs CTLi
LYPD6B	7.12252	HNRNPL up vs CTLi
FLCN	2.88278	HNRNPL up vs CTLi
MUC20	3.05388	HNRNPL up vs CTLi
AKIRIN2	2.49993	HNRNPL up vs CTLi
PLA2G4B	22.3801	HNRNPL up vs CTLi
LIPM	69.5473	HNRNPL up vs CTLi
AKAP13	2.28685	HNRNPL up vs CTLi
SCNN1D	2.64453	HNRNPL up vs CTLi
FTL	3.69325	HNRNPL up vs CTLi
TSHZ2	10.4924	HNRNPL up vs CTLi
RANBP9	2.96814	HNRNPL up vs CTLi
TP53AIP1	2.21788	HNRNPL up vs CTLi
LOC102724153	58.8841	HNRNPL up vs CTLi
CD55	5.3689	HNRNPL up vs CTLi
TSLP	4.33786	HNRNPL up vs CTLi
SYNRG	2.30662	HNRNPL up vs CTLi
TBC1D12	2.44624	HNRNPL up vs CTLi
PART1	5.03432	HNRNPL up vs CTLi
TUT7	3.08363	HNRNPL up vs CTLi
WSB1	2.97259	HNRNPL up vs CTLi
STXBP5-AS1	17.3094	HNRNPL up vs CTLi
C9orf131	103.55	HNRNPL up vs CTLi
GHR	4.26509	HNRNPL up vs CTLi
KLF4	6.48988	HNRNPL up vs CTLi
PODNL1	2.66058	HNRNPL up vs CTLi
MAPK7	2.45983	HNRNPL up vs CTLi
GCNT3	11.9278	HNRNPL up vs CTLi
ALDH1L2	2.93906	HNRNPL up vs CTLi
ARMC5	2.70955	HNRNPL up vs CTLi
ZBTB40	2.78027	HNRNPL up vs CTLi
USH1G	5.81638	HNRNPL up vs CTLi
GCOM1	17.2119	HNRNPL up vs CTLi
CLCN5	5.12234	HNRNPL up vs CTLi
GAB2	3.89691	HNRNPL up vs CTLi
MAP1LC3B2	2.65479	HNRNPL up vs CTLi
IL1R2	3.44935	HNRNPL up vs CTLi
TRIB1	2.29365	HNRNPL up vs CTLi
ZSWIM8	2.25664	HNRNPL up vs CTLi
HIP1R	2.31861	HNRNPL up vs CTLi
SLC35E4	3.48961	HNRNPL up vs CTLi
XKR8	2.0073	HNRNPL up vs CTLi
ADGRF2	96.967	HNRNPL up vs CTLi
FHDC1	3.10119	HNRNPL up vs CTLi
TMTC1	5.90301	HNRNPL up vs CTLi
GDF7	5.35912	HNRNPL up vs CTLi
RINL	2.53776	HNRNPL up vs CTLi
PLAC8	2.28811	HNRNPL up vs CTLi
N4BP3	2.71091	HNRNPL up vs CTLi
BDH1	2.17719	HNRNPL up vs CTLi
LGALS8	2.31339	HNRNPL up vs CTLi
PTPN21	2.14976	HNRNPL up vs CTLi
TTC39A	16.597	HNRNPL up vs CTLi
PRKXP1	4.05602	HNRNPL up vs CTLi
ABCA13	7.07371	HNRNPL up vs CTLi
BMP2	4.7677	HNRNPL up vs CTLi
PRSS27	2.20869	HNRNPL up vs CTLi
OSBP2	3.34518	HNRNPL up vs CTLi
EGLN3	2.90287	HNRNPL up vs CTLi
ZFP36	5.84833	HNRNPL up vs CTLi
LMTK3	2.69974	HNRNPL up vs CTLi
WFDC21P	13.4843	HNRNPL up vs CTLi
SERPINB7	2.12423	HNRNPL up vs CTLi
ZBED3	3.46914	HNRNPL up vs CTLi
SLC25A25	2.83591	HNRNPL up vs CTLi
IGFBP3	3.88952	HNRNPL up vs CTLi
SMOX	2.68638	HNRNPL up vs CTLi
PLEKHA7	2.40868	HNRNPL up vs CTLi
CLCN3	2.13605	HNRNPL up vs CTLi
ZNF91	2.57288	HNRNPL up vs CTLi
EFNA5	2.17018	HNRNPL up vs CTLi
FBXO27	4.12594	HNRNPL up vs CTLi
GFPT2	29.5125	HNRNPL up vs CTLi
JUP	2.10794	HNRNPL up vs CTLi
IL1RL1	6.58772	HNRNPL up vs CTLi
GRTP1	2.76076	HNRNPL up vs CTLi
MME	10.4639	HNRNPL up vs CTLi
TTC39B	3.41627	HNRNPL up vs CTLi
LINC01137	3.2247	HNRNPL up vs CTLi
IFITM10	8.17689	HNRNPL up vs CTLi
AGR2	5.98946	HNRNPL up vs CTLi
BMF	6.76255	HNRNPL up vs CTLi
GLB1L2	4.11958	HNRNPL up vs CTLi
LRRC61	3.13707	HNRNPL up vs CTLi
ATP6V0A1	2.17217	HNRNPL up vs CTLi
CDKN2D	2.125	HNRNPL up vs CTLi
CAT	2.15415	HNRNPL up vs CTLi
CRABP2	2.4476	HNRNPL up vs CTLi
UNC5B-AS1	106.998	HNRNPL up vs CTLi
CCDC121	2.25494	HNRNPL up vs CTLi
ZFP37	2.40079	HNRNPL up vs CTLi
C19orf54	2.13598	HNRNPL up vs CTLi
CTNS	2.67946	HNRNPL up vs CTLi
TMPRSS11F	18.4335	HNRNPL up vs CTLi
GPR1	2.30098	HNRNPL up vs CTLi
PER1	2.22584	HNRNPL up vs CTLi
SESN2	3.38893	HNRNPL up vs CTLi
TBC1D3F	4.4855	HNRNPL up vs CTLi
HIPK1	2.02091	HNRNPL up vs CTLi
DDIT3	5.23376	HNRNPL up vs CTLi
MTHFR	2.14404	HNRNPL up vs CTLi
CRNN	25.8093	HNRNPL up vs CTLi
LPIN3	2.37673	HNRNPL up vs CTLi
IL33	13.3374	HNRNPL up vs CTLi
C17orf107	20.7062	HNRNPL up vs CTLi
NUPR1	5.54876	HNRNPL up vs CTLi
OSBPL2	2.13706	HNRNPL up vs CTLi
IRS2	2.86915	HNRNPL up vs CTLi
ZNF396	2.40475	HNRNPL up vs CTLi
JUNB	4.11482	HNRNPL up vs CTLi
GBAP1	5.58628	HNRNPL up vs CTLi
PARD6A	5.31709	HNRNPL up vs CTLi
THEM5	28.8357	HNRNPL up vs CTLi
PALMD	4.84188	HNRNPL up vs CTLi
ELOVL3	12.5439	HNRNPL up vs CTLi
YPEL5	2.01125	HNRNPL up vs CTLi
METTL7A	2.17304	HNRNPL up vs CTLi
EZH1	2.58308	HNRNPL up vs CTLi
FAM162A	2.68601	HNRNPL up vs CTLi
SLC6A2	2.17827	HNRNPL up vs CTLi
TUG1	2.15128	HNRNPL up vs CTLi
MCCC1	2.09543	HNRNPL up vs CTLi
LMO4	2.10975	HNRNPL up vs CTLi
SCML2	4.35827	HNRNPL up vs CTLi
CARD18	20.4925	HNRNPL up vs CTLi
ARRB1	2.66862	HNRNPL up vs CTLi
H2AC6	3.40937	HNRNPL up vs CTLi
ZNF165	4.63164	HNRNPL up vs CTLi
TBC1D3E	4.25906	HNRNPL up vs CTLi
TBC1D3C	4.25912	HNRNPL up vs CTLi
TBC1D3D	4.25914	HNRNPL up vs CTLi
TBC1D3I	4.25914	HNRNPL up vs CTLi
TBC1D3K	4.25914	HNRNPL up vs CTLi
WFDC5	57.0586	HNRNPL up vs CTLi
LRGUK	14.5369	HNRNPL up vs CTLi
FAM89A	2.09833	HNRNPL up vs CTLi
MRVI1	5.37462	HNRNPL up vs CTLi
SLC6A9	2.53188	HNRNPL up vs CTLi
MPP7	2.49673	HNRNPL up vs CTLi
TCHHL1	16.83	HNRNPL up vs CTLi
PP2D1	4.53443	HNRNPL up vs CTLi
LOC101929140	4.53443	HNRNPL up vs CTLi
CMTM8	3.04099	HNRNPL up vs CTLi
H2BC21	3.26185	HNRNPL up vs CTLi
IER2	3.04319	HNRNPL up vs CTLi
KBTBD3	2.44067	HNRNPL up vs CTLi
RAD9A	2.15403	HNRNPL up vs CTLi
TSGA10	2.63235	HNRNPL up vs CTLi
LOC654780	5.81112	HNRNPL up vs CTLi
KRT77	8.34214	HNRNPL up vs CTLi
ARRDC3	2.41969	HNRNPL up vs CTLi
ADM	5.02823	HNRNPL up vs CTLi
STK19	2.36826	HNRNPL up vs CTLi
TBX19	12.8982	HNRNPL up vs CTLi
FGD3	3.43088	HNRNPL up vs CTLi
RND3	2.5464	HNRNPL up vs CTLi
SLC7A11-AS1	5.90492	HNRNPL up vs CTLi
PEG10	2.14449	HNRNPL up vs CTLi
MANSC1	4.78902	HNRNPL up vs CTLi
DLX2	2.6799	HNRNPL up vs CTLi
UBE2D3-AS1	2.77846	HNRNPL up vs CTLi
BCL2L11	2.56339	HNRNPL up vs CTLi
ITSN2	2.53084	HNRNPL up vs CTLi
PPP2R2B	3.15379	HNRNPL up vs CTLi
PARD6B	3.50017	HNRNPL up vs CTLi
RHPN1	3.3457	HNRNPL up vs CTLi
FSTL4	6.52303	HNRNPL up vs CTLi
MAML3	4.80172	HNRNPL up vs CTLi
PRSS3	7.11578	HNRNPL up vs CTLi
KCNC3	10.3069	HNRNPL up vs CTLi
STRN	2.75994	HNRNPL up vs CTLi
TREX2	55.9591	HNRNPL up vs CTLi
TMEM229B	3.50283	HNRNPL up vs CTLi
INTS6-AS1	3.70235	HNRNPL up vs CTLi
MOAP1	2.2544	HNRNPL up vs CTLi
RYBP	2.04283	HNRNPL up vs CTLi
HSPA6	33.5774	HNRNPL up vs CTLi
TP73	2.57139	HNRNPL up vs CTLi
ARC	289.564	HNRNPL up vs CTLi
NPFFR1	10.6744	HNRNPL up vs CTLi
ZBED6CL	4.82072	HNRNPL up vs CTLi
TTC22	2.12259	HNRNPL up vs CTLi
SZT2	2.07825	HNRNPL up vs CTLi
AKTIP	2.13357	HNRNPL up vs CTLi
SLC6A17	2.1597	HNRNPL up vs CTLi
MINDY1	2.65951	HNRNPL up vs CTLi
CDH16	3.97895	HNRNPL up vs CTLi
PAQR7	2.22043	HNRNPL up vs CTLi
DEFB103A	80.9584	HNRNPL up vs CTLi
DOCK3	2.74985	HNRNPL up vs CTLi
SLC45A4	2.05596	HNRNPL up vs CTLi
PXK	2.46246	HNRNPL up vs CTLi
PSG2	12.2677	HNRNPL up vs CTLi
SPINK7	4.56972	HNRNPL up vs CTLi
TMEM44-AS1	3.09928	HNRNPL up vs CTLi
ZNF292	2.46834	HNRNPL up vs CTLi
ATP12A	23.523	HNRNPL up vs CTLi
SLC10A5	2.85285	HNRNPL up vs CTLi
CENPT	3.4887	HNRNPL up vs CTLi
FGD2	5.55352	HNRNPL up vs CTLi
FNIP1	2.51313	HNRNPL up vs CTLi
EPG5	2.33714	HNRNPL up vs CTLi
THAP11	2.94207	HNRNPL up vs CTLi
SHF	28.1352	HNRNPL up vs CTLi
TMEM198	2.70793	HNRNPL up vs CTLi
NRBF2	2.05141	HNRNPL up vs CTLi
LOC283299	6.20344	HNRNPL up vs CTLi
C5AR2	45.772	HNRNPL up vs CTLi
NUAK2	3.03669	HNRNPL up vs CTLi
ZNF586	2.11962	HNRNPL up vs CTLi
EMX2OS	2.16307	HNRNPL up vs CTLi
KIAA1257	7.08229	HNRNPL up vs CTLi
PPP1R13B	2.21308	HNRNPL up vs CTLi
ATG9B	44.6737	HNRNPL up vs CTLi
DNAH1	2.72538	HNRNPL up vs CTLi
CHD2	2.05187	HNRNPL up vs CTLi
GPT2	2.43864	HNRNPL up vs CTLi
LSP1	4.49225	HNRNPL up vs CTLi
FUT3	4.29477	HNRNPL up vs CTLi
CGN	2.76415	HNRNPL up vs CTLi
WDR83	2.3505	HNRNPL up vs CTLi
CFAP70	4.01123	HNRNPL up vs CTLi
ALX3	2.89579	HNRNPL up vs CTLi
JUN	2.10968	HNRNPL up vs CTLi
LCAL1	157.829	HNRNPL up vs CTLi
TMEM255A	18.8848	HNRNPL up vs CTLi
PHETA1	2.18929	HNRNPL up vs CTLi
MAFG	2.29693	HNRNPL up vs CTLi
C2orf68	2.61591	HNRNPL up vs CTLi
TMEM80	3.8164	HNRNPL up vs CTLi
DAPK2	10.4102	HNRNPL up vs CTLi
SCAMP5	3.19294	HNRNPL up vs CTLi
TCHH	18.7221	HNRNPL up vs CTLi
AMY2B	2.84942	HNRNPL up vs CTLi
UPK3BL1	2.04835	HNRNPL up vs CTLi
RBM26-AS1	4.96291	HNRNPL up vs CTLi
RGS16	8.42615	HNRNPL up vs CTLi
CBS	2.5445	HNRNPL up vs CTLi
SHC2	4.5922	HNRNPL up vs CTLi
DNHD1	4.02597	HNRNPL up vs CTLi
TRIB3	2.74804	HNRNPL up vs CTLi
BRAF	2.11317	HNRNPL up vs CTLi
GRID2IP	15.7077	HNRNPL up vs CTLi
LINC00896	5.06965	HNRNPL up vs CTLi
MAFA	5.06964	HNRNPL up vs CTLi
FGF18	6.20902	HNRNPL up vs CTLi
SPRY1	4.96983	HNRNPL up vs CTLi
XK	2.17069	HNRNPL up vs CTLi
RASSF9	2.60029	HNRNPL up vs CTLi
LNX1	3.29616	HNRNPL up vs CTLi
KLHDC7B	155.023	HNRNPL up vs CTLi
MAP2K6	5.31018	HNRNPL up vs CTLi
LINC01410	3.60009	HNRNPL up vs CTLi
FAM25A	141.268	HNRNPL up vs CTLi
INS-IGF2	254.887	HNRNPL up vs CTLi
IGFL2-AS1	7.95112	HNRNPL up vs CTLi
NUDT18	2.62265	HNRNPL up vs CTLi
NEFH	2.23146	HNRNPL up vs CTLi
MREG	2.52682	HNRNPL up vs CTLi
POU3F1	3.35071	HNRNPL up vs CTLi
S100A12	44.0923	HNRNPL up vs CTLi
SLC5A1	8.92298	HNRNPL up vs CTLi
PITX1	7.76896	HNRNPL up vs CTLi
LTB4R2	2.23868	HNRNPL up vs CTLi
GEM	14.3928	HNRNPL up vs CTLi
LOC100130357	12.2793	HNRNPL up vs CTLi
CCDC169	12.2793	HNRNPL up vs CTLi
PSAPL1	115.539	HNRNPL up vs CTLi
GDF15	14.9807	HNRNPL up vs CTLi
CLEC18C	946923	HNRNPL up vs CTLi
KIF1B	2.58236	HNRNPL up vs CTLi
AGAP11	6.7804	HNRNPL up vs CTLi
ITIH4	3.89187	HNRNPL up vs CTLi
CDRT1	17.1509	HNRNPL up vs CTLi
EGFL6	29.1229	HNRNPL up vs CTLi
PIP4P1	2.17989	HNRNPL up vs CTLi
SLC22A14	5.87219	HNRNPL up vs CTLi
NR4A2	3.93204	HNRNPL up vs CTLi
GET4	2.05656	HNRNPL up vs CTLi
TET2	2.35089	HNRNPL up vs CTLi
ACSBG1	6.2758	HNRNPL up vs CTLi
APPL2	2.02244	HNRNPL up vs CTLi
FOXC1	2.08356	HNRNPL up vs CTLi
LINC02154	38.4425	HNRNPL up vs CTLi
ABTB2	2.22753	HNRNPL up vs CTLi
TRIM16L	2.58364	HNRNPL up vs CTLi
SYBU	3.23166	HNRNPL up vs CTLi
WNT10B	2.00271	HNRNPL up vs CTLi
CCSAP	2.38458	HNRNPL up vs CTLi
KAZALD1	2.68261	HNRNPL up vs CTLi
AOX3P-AOX2P	27.2065	HNRNPL up vs CTLi
CASP1	2.22576	HNRNPL up vs CTLi
MOSPD3	2.06572	HNRNPL up vs CTLi
LOC100507472	10.1744	HNRNPL up vs CTLi
ACADVL	2.23998	HNRNPL up vs CTLi
FCHO2	2.55375	HNRNPL up vs CTLi
KRT3	9.79549	HNRNPL up vs CTLi
TMEM170B	50.9557	HNRNPL up vs CTLi
POR	3.49767	HNRNPL up vs CTLi
LY6D	2.13736	HNRNPL up vs CTLi
BTG1	2.04792	HNRNPL up vs CTLi
JUND	2.99549	HNRNPL up vs CTLi
FAM241A	2.23304	HNRNPL up vs CTLi
FCGBP	25.6004	HNRNPL up vs CTLi
BCO2	100.98	HNRNPL up vs CTLi
OVCH2	3.6501	HNRNPL up vs CTLi
MAP4K3-DT	2.83688	HNRNPL up vs CTLi
OR2A4	2.62422	HNRNPL up vs CTLi
HSPB1	2.45474	HNRNPL up vs CTLi
PIM1	4.35644	HNRNPL up vs CTLi
GABPB2	2.25125	HNRNPL up vs CTLi
TNFRSF19	2.5924	HNRNPL up vs CTLi
SH3BP5-AS1	3.24252	HNRNPL up vs CTLi
KLK14	97.8337	HNRNPL up vs CTLi
CLN8	2.46836	HNRNPL up vs CTLi
MLIP	4.71958	HNRNPL up vs CTLi
ZNF786	2.48314	HNRNPL up vs CTLi
S1PR4	3.4134	HNRNPL up vs CTLi
LINC00476	3.69765	HNRNPL up vs CTLi
RNF225	53.438	HNRNPL up vs CTLi
ARL4A	2.22835	HNRNPL up vs CTLi
ZNF114	6.29467	HNRNPL up vs CTLi
LINC00520	11.7643	HNRNPL up vs CTLi
PHEX	3.01146	HNRNPL up vs CTLi
ALDH8A1	7.16956	HNRNPL up vs CTLi
FAM219B	2.34233	HNRNPL up vs CTLi
FBXO10	2.93847	HNRNPL up vs CTLi
FAM83B	2.21231	HNRNPL up vs CTLi
SLC22A18AS	2.58134	HNRNPL up vs CTLi
SMIM14	2.20002	HNRNPL up vs CTLi
NUDT7	2.07906	HNRNPL up vs CTLi
IRX5	2.14112	HNRNPL up vs CTLi
MARCHF3	96.8721	HNRNPL up vs CTLi
ESYT3	24.9119	HNRNPL up vs CTLi
ARHGEF26	2.6884	HNRNPL up vs CTLi
PDK1	2.21628	HNRNPL up vs CTLi
MXI1	2.13919	HNRNPL up vs CTLi
ZNF350	2.29965	HNRNPL up vs CTLi
LOC388282	21.2684	HNRNPL up vs CTLi
LOC100130744	2.67767	HNRNPL up vs CTLi
SH2D3C	22.8228	HNRNPL up vs CTLi
SIRT7	2.06919	HNRNPL up vs CTLi
GRK2	2.25699	HNRNPL up vs CTLi
EGR2	62.8909	HNRNPL up vs CTLi
PYGM	2.19034	HNRNPL up vs CTLi
SLC66A2	2.01946	HNRNPL up vs CTLi
AKAP6	5.77941	HNRNPL up vs CTLi
RASA4DP	6.26739	HNRNPL up vs CTLi
TET1	4.35546	HNRNPL up vs CTLi
ACER1	79.2065	HNRNPL up vs CTLi
RSC1A1	2.9215	HNRNPL up vs CTLi
SPDYA	7.19876	HNRNPL up vs CTLi
BDNF	9.92579	HNRNPL up vs CTLi
EXOC6	2.05705	HNRNPL up vs CTLi
BORCS6	2.11884	HNRNPL up vs CTLi
ATG14	2.03481	HNRNPL up vs CTLi
SDCBP2-AS1	3.13211	HNRNPL up vs CTLi
MPIG6B	8.68918	HNRNPL up vs CTLi
SPRR4	1240.16	HNRNPL up vs CTLi
C16orf70	2.33113	HNRNPL up vs CTLi
HCAR3	3.64261	HNRNPL up vs CTLi
SCGB1B2P	2.87395	HNRNPL up vs CTLi
CYP4B1	44.387	HNRNPL up vs CTLi
FBXW4P1	2.47685	HNRNPL up vs CTLi
LIPN	44.8857	HNRNPL up vs CTLi
PROS1	3.62343	HNRNPL up vs CTLi
GASK1A	6.74992	HNRNPL up vs CTLi
ZC3H10	2.44376	HNRNPL up vs CTLi
MAB21L3	16.1205	HNRNPL up vs CTLi
TAFA2	14.4976	HNRNPL up vs CTLi
ZNF624	2.10726	HNRNPL up vs CTLi
SH3BGR	6.10549	HNRNPL up vs CTLi
SLC16A7	22.8416	HNRNPL up vs CTLi
ATP2C2	20.555	HNRNPL up vs CTLi
BSN	6.24921	HNRNPL up vs CTLi
ARHGAP27P1	2.64722	HNRNPL up vs CTLi
ABCC2	3.1899	HNRNPL up vs CTLi
BABAM2-AS1	4.74222	HNRNPL up vs CTLi
RHOJ	8.54352	HNRNPL up vs CTLi
SCNN1B	3.31229	HNRNPL up vs CTLi
STOX2	3.05645	HNRNPL up vs CTLi
CLIC3	2.61193	HNRNPL up vs CTLi
NR4A3	11.6987	HNRNPL up vs CTLi
TMPRSS4	2.77427	HNRNPL up vs CTLi
ZNF862	2.35954	HNRNPL up vs CTLi
RGMA	2.52774	HNRNPL up vs CTLi
MLLT11	2.0889	HNRNPL up vs CTLi
NUP50-DT	2.1296	HNRNPL up vs CTLi
MYH14	6.55244	HNRNPL up vs CTLi
CZ1P-ASNS	4.71241	HNRNPL up vs CTLi
FAM151B	4.98444	HNRNPL up vs CTLi
GDF5	5.33502	HNRNPL up vs CTLi
SCX	2.32142	HNRNPL up vs CTLi
LINC01424	4.13935	HNRNPL up vs CTLi
NEAT1	5.17689	HNRNPL up vs CTLi
CBSL	2.11029	HNRNPL up vs CTLi
LOC100506282	7.70705	HNRNPL up vs CTLi
TNNT3	31.6599	HNRNPL up vs CTLi
SERPINB2	2.22089	HNRNPL up vs CTLi
ZNF408	2.07671	HNRNPL up vs CTLi
NAV2-AS2	3.61013	HNRNPL up vs CTLi
KLF2	73.9543	HNRNPL up vs CTLi
ZNF334	2.34985	HNRNPL up vs CTLi
PLB1	5.91631	HNRNPL up vs CTLi
PAG1	2.61376	HNRNPL up vs CTLi
PI15	2.41845	HNRNPL up vs CTLi
LINC01181	449.332	HNRNPL up vs CTLi
KLHL24	2.19543	HNRNPL up vs CTLi
OR2A7	3.45408	HNRNPL up vs CTLi
STEAP1B	2.651	HNRNPL up vs CTLi
CHMP1B2P	6.23197	HNRNPL up vs CTLi
HERC2P11	2.52695	HNRNPL up vs CTLi
ANO8	5.39982	HNRNPL up vs CTLi
FBXW10	36.358	HNRNPL up vs CTLi
SLC22A3	2.16979	HNRNPL up vs CTLi
ZNF608	3.14665	HNRNPL up vs CTLi
ASPG	13.353	HNRNPL up vs CTLi
CGNL1	5.0734	HNRNPL up vs CTLi
AMDHD1	31.5107	HNRNPL up vs CTLi
NPAS1	12.4353	HNRNPL up vs CTLi
NTN5	2.99924	HNRNPL up vs CTLi
CSRNP1	3.01342	HNRNPL up vs CTLi
TESK2	3.03641	HNRNPL up vs CTLi
DLX6	13.3169	HNRNPL up vs CTLi
MZF1-AS1	3.64992	HNRNPL up vs CTLi
GUSBP11	2.27638	HNRNPL up vs CTLi
TNK2-AS1	5.00819	HNRNPL up vs CTLi
KRT37	25.6506	HNRNPL up vs CTLi
H4C8	59.9754	HNRNPL up vs CTLi
ZNF704	2.15203	HNRNPL up vs CTLi
NR4A1	4.09036	HNRNPL up vs CTLi
BATF2	12.4256	HNRNPL up vs CTLi
DUOX2	3.56704	HNRNPL up vs CTLi
PMS2P7	2.36637	HNRNPL up vs CTLi
STRC	18.6958	HNRNPL up vs CTLi
ABHD16B	2.50134	HNRNPL up vs CTLi
GAS5	3.74335	HNRNPL up vs CTLi
KRT79	102.87	HNRNPL up vs CTLi
CPTP	2.06291	HNRNPL up vs CTLi
LINC00504	17.0481	HNRNPL up vs CTLi
KDM7A-DT	3.18389	HNRNPL up vs CTLi
HES7	4.50527	HNRNPL up vs CTLi
RNF208	5.87661	HNRNPL up vs CTLi
ZNF431	2.06283	HNRNPL up vs CTLi
NREP	2.80944	HNRNPL up vs CTLi
ABHD6	2.29208	HNRNPL up vs CTLi
CALML3-AS1	3.4466	HNRNPL up vs CTLi
LINC01588	2.18163	HNRNPL up vs CTLi
RBBP8NL	9.4368	HNRNPL up vs CTLi
APOB	46.4832	HNRNPL up vs CTLi
ZNF844	2.24971	HNRNPL up vs CTLi
LINC01001	2.60947	HNRNPL up vs CTLi
KLHL7-DT	2.25662	HNRNPL up vs CTLi
ARG2	2.25963	HNRNPL up vs CTLi
CLIC2	3.58478	HNRNPL up vs CTLi
AOC2	2.54896	HNRNPL up vs CTLi
ZBTB7C	17.9389	HNRNPL up vs CTLi
FAM86HP	8.56903	HNRNPL up vs CTLi
XKRX	56.4914	HNRNPL up vs CTLi
PAPPA2	12.5999	HNRNPL up vs CTLi
SCNN1G	6.61699	HNRNPL up vs CTLi
LOC541473	1150.8	HNRNPL up vs CTLi
CTSK	3.22813	HNRNPL up vs CTLi
BARX2	3.015	HNRNPL up vs CTLi
GULP1	2.6288	HNRNPL up vs CTLi
UBE2F-SCLY	329.791	HNRNPL up vs CTLi
TONSL-AS1	2.17586	HNRNPL up vs CTLi
C2CD4D-AS1	4.51377	HNRNPL up vs CTLi
EIF4EBP3	6.53919	HNRNPL up vs CTLi
FAM66B	5.725	HNRNPL up vs CTLi
FAM110B	2.69261	HNRNPL up vs CTLi
ASCL2	12.7247	HNRNPL up vs CTLi
C20orf204	3.96312	HNRNPL up vs CTLi
ZNF546	3.57967	HNRNPL up vs CTLi
MRPL45P2	2.08134	HNRNPL up vs CTLi
UCP3	2.12968	HNRNPL up vs CTLi
NPR2	4.29508	HNRNPL up vs CTLi
CSF2RB	4.41477	HNRNPL up vs CTLi
KCNN4	2.9203	HNRNPL up vs CTLi
FOXO4	2.13736	HNRNPL up vs CTLi
ATP7A	2.69097	HNRNPL up vs CTLi
FBXO32	3.48154	HNRNPL up vs CTLi
ARHGEF35-AS1	2.77148	HNRNPL up vs CTLi
FLJ46906	13.5178	HNRNPL up vs CTLi
ZDHHC21	2.02819	HNRNPL up vs CTLi
PPT2-EGFL8	2.13544	HNRNPL up vs CTLi
EFCAB5	10.6744	HNRNPL up vs CTLi
LINC01550	10.0969	HNRNPL up vs CTLi
IGSF9B	5.47584	HNRNPL up vs CTLi
ADAM11	26.1386	HNRNPL up vs CTLi
LOC100129617	6.91408	HNRNPL up vs CTLi
LOC101927040	14.7804	HNRNPL up vs CTLi
BICDL2	7.65838	HNRNPL up vs CTLi
LINC00319	2.36015	HNRNPL up vs CTLi
HHLA3	3.3743	HNRNPL up vs CTLi
CHRNA7	11.0926	HNRNPL up vs CTLi
CLDN16	9.94047	HNRNPL up vs CTLi
HMCN2	37.6505	HNRNPL up vs CTLi
DBP	8.42146	HNRNPL up vs CTLi
FAM27B	3.10055	HNRNPL up vs CTLi
L3MBTL4	10.7941	HNRNPL up vs CTLi
RASL11A	2.60985	HNRNPL up vs CTLi
LOC101927789	5.16728	HNRNPL up vs CTLi
KCNK7	5.16728	HNRNPL up vs CTLi
TNFAIP8L3	5.52411	HNRNPL up vs CTLi
NCOA2	2.05077	HNRNPL up vs CTLi
H2BC8	19.8192	HNRNPL up vs CTLi
GPR75	2.47424	HNRNPL up vs CTLi
ABHD12B	5.36521	HNRNPL up vs CTLi
STARD5	2.72362	HNRNPL up vs CTLi
FRAT2	2.60025	HNRNPL up vs CTLi
ZNF571-AS1	2.17507	HNRNPL up vs CTLi
KRT16P1	3.39109	HNRNPL up vs CTLi
FIBIN	9.70763	HNRNPL up vs CTLi
HEY1	11.8713	HNRNPL up vs CTLi
PPFIA3	2.05091	HNRNPL up vs CTLi
PI4KAP2	2.46375	HNRNPL up vs CTLi
SYT12	4.62793	HNRNPL up vs CTLi
LOC100289230	3.48849	HNRNPL up vs CTLi
UBALD2	2.41459	HNRNPL up vs CTLi
KRT16P2	6.64079	HNRNPL up vs CTLi
SH2B2	3.23588	HNRNPL up vs CTLi
ADGRA2	2.19711	HNRNPL up vs CTLi
SEPTIN3	5.10753	HNRNPL up vs CTLi
AICDA	2.26721	HNRNPL up vs CTLi
LRRTM2	2.26721	HNRNPL up vs CTLi
LMOD3	2.26721	HNRNPL up vs CTLi
NPTX1	11.997	HNRNPL up vs CTLi
TRIM17	3.41225	HNRNPL up vs CTLi
NDUFA6-DT	3.11328	HNRNPL up vs CTLi
SLC22A13	2.97535	HNRNPL up vs CTLi
FLJ22447	16.2966	HNRNPL up vs CTLi
MIR210HG	4.23759	HNRNPL up vs CTLi
LOC101927164	16.4875	HNRNPL up vs CTLi
IQCH	2.07185	HNRNPL up vs CTLi
SPATA6L	10.9419	HNRNPL up vs CTLi
KRBA2	3.47775	HNRNPL up vs CTLi
SLC19A3	10.1857	HNRNPL up vs CTLi
LOC107985946	2.57773	HNRNPL up vs CTLi
SLC2A13	2.99557	HNRNPL up vs CTLi
EMC1-AS1	4.08728	HNRNPL up vs CTLi
SRY	6.30759	HNRNPL up vs CTLi
DNAH11	2.31549	HNRNPL up vs CTLi
RND1	18.944	HNRNPL up vs CTLi
ZNF578	2.00342	HNRNPL up vs CTLi
PAX5	4.96722	HNRNPL up vs CTLi
H2AC8	21.0558	HNRNPL up vs CTLi
TMEM253	2.24877	HNRNPL up vs CTLi
SLC46A2	27.3844	HNRNPL up vs CTLi
H4-16	5.46279	HNRNPL up vs CTLi
C22orf46	2.00156	HNRNPL up vs CTLi
FOS	7.27024	HNRNPL up vs CTLi
VILL	4.26055	HNRNPL up vs CTLi
ZNF528-AS1	9.76812	HNRNPL up vs CTLi
KRT2	114.835	HNRNPL up vs CTLi
LOC101928000	2.43593	HNRNPL up vs CTLi
AKAP3	10.734	HNRNPL up vs CTLi
CRYAB	3.29191	HNRNPL up vs CTLi
SLC4A5	2.9204	HNRNPL up vs CTLi
AP3B2	7.62322	HNRNPL up vs CTLi
C7orf57	3.96313	HNRNPL up vs CTLi
PAPPA	2.09317	HNRNPL up vs CTLi
IGSF22	2.42786	HNRNPL up vs CTLi
AKR1B10	7.5081	HNRNPL up vs CTLi
HSBP1L1	2.01151	HNRNPL up vs CTLi
ILDR1	2.73681	HNRNPL up vs CTLi
LOC107985544	6.80204	HNRNPL up vs CTLi
LRRC24	6.91368	HNRNPL up vs CTLi
CLDN15	2.32555	HNRNPL up vs CTLi
KCNH5	24.576	HNRNPL up vs CTLi
GPR179	4.24157	HNRNPL up vs CTLi
LURAP1L	2.37936	HNRNPL up vs CTLi
ARHGAP40	2.59777	HNRNPL up vs CTLi
CLIC5	167.385	HNRNPL up vs CTLi
ITGAM	4.32904	HNRNPL up vs CTLi
BEX2	7.96564	HNRNPL up vs CTLi
NINJ2	3.87753	HNRNPL up vs CTLi
NKAPL	2.48823	HNRNPL up vs CTLi
DIRC3	10.2726	HNRNPL up vs CTLi
ADAMTS17	12.0005	HNRNPL up vs CTLi
S100P	4.36108	HNRNPL up vs CTLi
FAM47E-STBD1	2902.57	HNRNPL up vs CTLi
THEG	4.53443	HNRNPL up vs CTLi
CNTNAP2	2.54759	HNRNPL up vs CTLi
OR2A20P	3.69607	HNRNPL up vs CTLi
PPM1E	4.13935	HNRNPL up vs CTLi
FAM83E	7.08457	HNRNPL up vs CTLi
GRASP-AS1	3.80817	HNRNPL up vs CTLi
GJA3	5.00893	HNRNPL up vs CTLi
RGS5	3.47499	HNRNPL up vs CTLi
NPEPPSP1	2.17482	HNRNPL up vs CTLi
ADAT3	2.19453	HNRNPL up vs CTLi
SLC16A6	3.81629	HNRNPL up vs CTLi
FLJ30679	3.20633	HNRNPL up vs CTLi
GLCCI1	2.53334	HNRNPL up vs CTLi
SULF1	4.03285	HNRNPL up vs CTLi
CKMT2-AS1	4.58455	HNRNPL up vs CTLi
LOC101927989	2.43914	HNRNPL up vs CTLi
CEBPA-DT	2.90323	HNRNPL up vs CTLi
LCA5	2.13859	HNRNPL up vs CTLi
LINC00467	2.13839	HNRNPL up vs CTLi
THUMPD3-AS1	2.99965	HNRNPL up vs CTLi
LOC286437	2.08928	HNRNPL up vs CTLi
FRMPD1	258.776	HNRNPL up vs CTLi
SYNPO2	4.29583	HNRNPL up vs CTLi
ZSCAN16	2.7174	HNRNPL up vs CTLi
CTD-2201I18.1	6.63158	HNRNPL up vs CTLi
CATSPERG	6.20902	HNRNPL up vs CTLi
EEF1A2	14.0024	HNRNPL up vs CTLi
MORN3	19.7176	HNRNPL up vs CTLi
PMFBP1	3.31383	HNRNPL up vs CTLi
FANCE	2.15261	HNRNPL up vs CTLi
SCARNA2	2.86534	HNRNPL up vs CTLi
FRAS1	2.03748	HNRNPL up vs CTLi
PLIN5	23.1211	HNRNPL up vs CTLi
CDH26	5.8094	HNRNPL up vs CTLi
LOC100287497	2.76858	HNRNPL up vs CTLi
REEP1	2.82771	HNRNPL up vs CTLi
KALRN	3.39585	HNRNPL up vs CTLi
LIPH	10.2543	HNRNPL up vs CTLi
LOC101930370	3.61157	HNRNPL up vs CTLi
RNFT1-DT	2.10693	HNRNPL up vs CTLi
LOC101927189	3.0338	HNRNPL up vs CTLi
CCDC13	35.1601	HNRNPL up vs CTLi
EXTL3-AS1	3.68689	HNRNPL up vs CTLi
KRT42P	17.3491	HNRNPL up vs CTLi
SMPDL3A	2.80005	HNRNPL up vs CTLi
TRPV1	2.11773	HNRNPL up vs CTLi
CUTALP	2.22915	HNRNPL up vs CTLi
FOXD4L3	226030	HNRNPL up vs CTLi
CHI3L2	2.47374	HNRNPL up vs CTLi
ALOX12P2	2.17107	HNRNPL up vs CTLi
TECTA	7.13962	HNRNPL up vs CTLi
CES3	2.47158	HNRNPL up vs CTLi
BCDIN3D	2.05827	HNRNPL up vs CTLi
KIF5A	3.16265	HNRNPL up vs CTLi
GABRQ	4.58791	HNRNPL up vs CTLi
H2BC18	5.89159	HNRNPL up vs CTLi
BLNK	8.31242	HNRNPL up vs CTLi
C1orf210	5.33866	HNRNPL up vs CTLi
P2RY1	4.69921	HNRNPL up vs CTLi
IL37	9.48444	HNRNPL up vs CTLi
RAD51AP2	6.20902	HNRNPL up vs CTLi
GIPR	4.65778	HNRNPL up vs CTLi
SMIM11A	2.577	HNRNPL up vs CTLi
CASTOR3	2.28315	HNRNPL up vs CTLi
C9orf147	2.61795	HNRNPL up vs CTLi
RDH16	4.09204	HNRNPL up vs CTLi
LOC105377623	6.98803	HNRNPL up vs CTLi
LOC100128288	4.13935	HNRNPL up vs CTLi
TUBE1	2.09244	HNRNPL up vs CTLi
PRMT8	5.66804	HNRNPL up vs CTLi
TMPRSS11D	5.14941	HNRNPL up vs CTLi
KIF21B	3.63869	HNRNPL up vs CTLi
ID4	2.30237	HNRNPL up vs CTLi
GARS-DT	2.10953	HNRNPL up vs CTLi
EPB41L4B	2.24926	HNRNPL up vs CTLi
FRAT1	2.46526	HNRNPL up vs CTLi
HSFX2	2.37507	HNRNPL up vs CTLi
HSFX1	2.37506	HNRNPL up vs CTLi
MED12L	4.89338	HNRNPL up vs CTLi
ZNF425	3.24702	HNRNPL up vs CTLi
ZNF439	4.31168	HNRNPL up vs CTLi
LINC00921	5.45407	HNRNPL up vs CTLi
LOC285638	20.6967	HNRNPL up vs CTLi
LINC00900	5.05756	HNRNPL up vs CTLi
CAPN14	6.92645	HNRNPL up vs CTLi
SMIM27	2.65407	HNRNPL up vs CTLi
CCDC96	2.44373	HNRNPL up vs CTLi
EFCAB12	5.23136	HNRNPL up vs CTLi
FLJ37201	2.17069	HNRNPL up vs CTLi
NPW	2.6414	HNRNPL up vs CTLi
ZNF333	3.26753	HNRNPL up vs CTLi
AFF1-AS1	2.56347	HNRNPL up vs CTLi
PIR	2.48171	HNRNPL up vs CTLi
ZSWIM3	2.16664	HNRNPL up vs CTLi
EGR1	5.48669	HNRNPL up vs CTLi
TBILA	2.33029	HNRNPL up vs CTLi
CHP2	29.9066	HNRNPL up vs CTLi
HID1	4.62793	HNRNPL up vs CTLi
AMZ1	5.48872	HNRNPL up vs CTLi
SPACA6P-AS	3.81629	HNRNPL up vs CTLi
GBP2	2.27513	HNRNPL up vs CTLi
FA2H	12.8002	HNRNPL up vs CTLi
NUTM2B	2.25878	HNRNPL up vs CTLi
KATNAL2	4.17087	HNRNPL up vs CTLi
AMIGO1	3.61976	HNRNPL up vs CTLi
P2RX7	3.06982	HNRNPL up vs CTLi
FOXO3B	2.23891	HNRNPL up vs CTLi
LOC729603	4.23911	HNRNPL up vs CTLi
CXCL8	6.08358	HNRNPL up vs CTLi
FAM98C	2.01815	HNRNPL up vs CTLi
SBK1	4.10222	HNRNPL up vs CTLi
THAP2	2.65131	HNRNPL up vs CTLi
EDN2	3.80608	HNRNPL up vs CTLi
MYPN	5.85392	HNRNPL up vs CTLi
RND2	9.70763	HNRNPL up vs CTLi
NEK5	3.46323	HNRNPL up vs CTLi
ATP6V0E2	4.83417	HNRNPL up vs CTLi
ADAM23	3.10451	HNRNPL up vs CTLi
KANSL1L-AS1	2.87422	HNRNPL up vs CTLi
ISG20	3.6036	HNRNPL up vs CTLi
TRIM73	10.5636	HNRNPL up vs CTLi
RAB4B-EGLN2	11.0762	HNRNPL up vs CTLi
SLC25A45	9.41955	HNRNPL up vs CTLi
CIDEB	3.46469	HNRNPL up vs CTLi
P4HTM	5.10573	HNRNPL up vs CTLi
C4orf54	9.20945	HNRNPL up vs CTLi
TSSK3	2.75686	HNRNPL up vs CTLi
FAM181B	8.50835	HNRNPL up vs CTLi
MAP7D2	2.19007	HNRNPL up vs CTLi
B3GALT4	2.65038	HNRNPL up vs CTLi

## Sheet: DOWN
Gene Symbol	Fold-Change(HNRNPL vs. CTLi)	Fold-Change(HNRNPL vs. CTLi) (Description)
NPHP3-AS1	-1285690	HNRNPL down vs CTLi
RBM3	-2.00913	HNRNPL down vs CTLi
CCDC24	-3.20174	HNRNPL down vs CTLi
TLDC2	-14353500	HNRNPL down vs CTLi
PARP9	-4.01173	HNRNPL down vs CTLi
EOGT	-2.52589	HNRNPL down vs CTLi
FDPS	-3.41756	HNRNPL down vs CTLi
KCNJ15	-4.55652	HNRNPL down vs CTLi
CTNNB1	-2.88559	HNRNPL down vs CTLi
SLC12A7	-3.22857	HNRNPL down vs CTLi
GINM1	-2.6433	HNRNPL down vs CTLi
TNFRSF1A	-3.14252	HNRNPL down vs CTLi
SLC24A5	-4369370	HNRNPL down vs CTLi
MMP10	-5.48364	HNRNPL down vs CTLi
C3	-8.53987	HNRNPL down vs CTLi
TOMM34	-2.60809	HNRNPL down vs CTLi
RRM2	-2.16571	HNRNPL down vs CTLi
ALDH1A3	-6.74661	HNRNPL down vs CTLi
AKAP12	-23.4995	HNRNPL down vs CTLi
FADS2	-4.26336	HNRNPL down vs CTLi
MYOF	-2.07929	HNRNPL down vs CTLi
FAM27C	-6953890	HNRNPL down vs CTLi
VIM	-8.68052	HNRNPL down vs CTLi
ITGA3	-2.87527	HNRNPL down vs CTLi
HNRNPL	-12.5332	HNRNPL down vs CTLi
C2CD4C	-5.71891	HNRNPL down vs CTLi
SPTLC1	-4.62106	HNRNPL down vs CTLi
CCNJL	-5.70387	HNRNPL down vs CTLi
RFLNA	-9.8433	HNRNPL down vs CTLi
SPARC	-4.10311	HNRNPL down vs CTLi
FSTL1	-2.6628	HNRNPL down vs CTLi
RRBP1	-2.16746	HNRNPL down vs CTLi
SPATA20	-2.41872	HNRNPL down vs CTLi
SSR3	-2.15542	HNRNPL down vs CTLi
NPNT	-2.18702	HNRNPL down vs CTLi
RABAC1	-3.03523	HNRNPL down vs CTLi
LPCAT2	-2.45807	HNRNPL down vs CTLi
SLC25A24	-2.96397	HNRNPL down vs CTLi
IDH1	-3.19016	HNRNPL down vs CTLi
A1BG	-3240120	HNRNPL down vs CTLi
PHTF1	-3.62831	HNRNPL down vs CTLi
PSMB5	-4.2452	HNRNPL down vs CTLi
SDC3	-3.97755	HNRNPL down vs CTLi
CACNG4	-3.09979	HNRNPL down vs CTLi
CAPG	-2.36005	HNRNPL down vs CTLi
DRAM1	-4.64203	HNRNPL down vs CTLi
CGB8	-10975300	HNRNPL down vs CTLi
ESYT1	-2.34971	HNRNPL down vs CTLi
MVP	-3.0188	HNRNPL down vs CTLi
MYL9	-5.95417	HNRNPL down vs CTLi
CERCAM	-4.47155	HNRNPL down vs CTLi
CD47	-2.21206	HNRNPL down vs CTLi
HMGA2	-4.34907	HNRNPL down vs CTLi
NTM	-15.5991	HNRNPL down vs CTLi
DNAJB4	-4.32781	HNRNPL down vs CTLi
RAB3B	-6.25015	HNRNPL down vs CTLi
ITPR3	-2.36022	HNRNPL down vs CTLi
ACO1	-3.62061	HNRNPL down vs CTLi
SLC22A5	-2.30337	HNRNPL down vs CTLi
EPB41L2	-2.56029	HNRNPL down vs CTLi
EIF4E3	-3.13527	HNRNPL down vs CTLi
PLEKHF1	-2.93924	HNRNPL down vs CTLi
TFCP2L1	-3.14537	HNRNPL down vs CTLi
CD59	-3.3721	HNRNPL down vs CTLi
TBC1D1	-6.15935	HNRNPL down vs CTLi
SH2D5	-2.75394	HNRNPL down vs CTLi
ETV4	-3.19518	HNRNPL down vs CTLi
CBX3	-2.08596	HNRNPL down vs CTLi
PPP1R18	-2.46648	HNRNPL down vs CTLi
CCND1	-6.24383	HNRNPL down vs CTLi
LAMB1	-3.06379	HNRNPL down vs CTLi
MTFR1	-4.0312	HNRNPL down vs CTLi
PLOD1	-2.46945	HNRNPL down vs CTLi
DCTN1	-2.04548	HNRNPL down vs CTLi
MISP	-2.22751	HNRNPL down vs CTLi
DAB2	-6.03476	HNRNPL down vs CTLi
PLAU	-6.17117	HNRNPL down vs CTLi
LAMB3	-7.4722	HNRNPL down vs CTLi
FN1	-24.0727	HNRNPL down vs CTLi
CDK14	-2.38259	HNRNPL down vs CTLi
ITGB4	-3.18193	HNRNPL down vs CTLi
TTL	-2.23901	HNRNPL down vs CTLi
KIAA1549L	-10.4621	HNRNPL down vs CTLi
HES2	-2.3449	HNRNPL down vs CTLi
ITGB6	-10.5145	HNRNPL down vs CTLi
MFAP2	-3.37137	HNRNPL down vs CTLi
TMEM263	-3.25592	HNRNPL down vs CTLi
AFAP1L2	-3.62551	HNRNPL down vs CTLi
YES1	-3.5968	HNRNPL down vs CTLi
CAP1	-3.35693	HNRNPL down vs CTLi
RUNX1	-2.67833	HNRNPL down vs CTLi
ACTR1A	-2.38359	HNRNPL down vs CTLi
SNTA1	-3.75574	HNRNPL down vs CTLi
LTBP1	-8.113	HNRNPL down vs CTLi
ADAM19	-65.7397	HNRNPL down vs CTLi
SULF2	-3.37148	HNRNPL down vs CTLi
ARHGEF40	-5.61866	HNRNPL down vs CTLi
NEDD4L	-2.30386	HNRNPL down vs CTLi
DAG1	-3.00892	HNRNPL down vs CTLi
GRAMD1A	-2.38246	HNRNPL down vs CTLi
CAPN2	-3.97282	HNRNPL down vs CTLi
ITPRIPL2	-2.29443	HNRNPL down vs CTLi
PLD5	-7.34531	HNRNPL down vs CTLi
FEZ2	-5.16973	HNRNPL down vs CTLi
PKP2	-3.40642	HNRNPL down vs CTLi
TGFBI	-15.4248	HNRNPL down vs CTLi
IVNS1ABP	-2.30332	HNRNPL down vs CTLi
PTGES3	-4.11089	HNRNPL down vs CTLi
AFAP1L1	-2.0996	HNRNPL down vs CTLi
DCBLD2	-7.35173	HNRNPL down vs CTLi
LAMC2	-7.63459	HNRNPL down vs CTLi
KRT19	-16.4079	HNRNPL down vs CTLi
OAT	-2.02487	HNRNPL down vs CTLi
THBS1	-5.80702	HNRNPL down vs CTLi
LGALS3BP	-2.25132	HNRNPL down vs CTLi
PLCB3	-2.32613	HNRNPL down vs CTLi
MVD	-3.21402	HNRNPL down vs CTLi
ALDH7A1	-2.82967	HNRNPL down vs CTLi
LRRC3	-5.88943	HNRNPL down vs CTLi
FRS2	-2.00724	HNRNPL down vs CTLi
ITGB5	-4.00824	HNRNPL down vs CTLi
ATP2C1	-2.69983	HNRNPL down vs CTLi
COL17A1	-2.22598	HNRNPL down vs CTLi
MMP14	-2.65083	HNRNPL down vs CTLi
FOXM1	-2.35914	HNRNPL down vs CTLi
ADAM9	-7.44427	HNRNPL down vs CTLi
SDCBP	-3.44138	HNRNPL down vs CTLi
MICAL1	-2.38694	HNRNPL down vs CTLi
ANXA2	-2.72777	HNRNPL down vs CTLi
KLC2	-2.2324	HNRNPL down vs CTLi
PIK3CD	-5.73568	HNRNPL down vs CTLi
ASPH	-4.62552	HNRNPL down vs CTLi
RCN1	-2.25568	HNRNPL down vs CTLi
VOPP1	-2.82753	HNRNPL down vs CTLi
STAT1	-2.88943	HNRNPL down vs CTLi
SLC8A1	-3.5095	HNRNPL down vs CTLi
TPCN2	-2.07033	HNRNPL down vs CTLi
SERPINH1	-2.58366	HNRNPL down vs CTLi
ETS1	-3.32248	HNRNPL down vs CTLi
PML	-2.0074	HNRNPL down vs CTLi
AGRN	-2.93215	HNRNPL down vs CTLi
PHF19	-2.38332	HNRNPL down vs CTLi
SHROOM4	-2.29187	HNRNPL down vs CTLi
EVI5	-2.13495	HNRNPL down vs CTLi
LAMA3	-9.37968	HNRNPL down vs CTLi
ITGA2	-7.01128	HNRNPL down vs CTLi
NME4	-2.2884	HNRNPL down vs CTLi
LTBP2	-16.4886	HNRNPL down vs CTLi
MXRA5	-13.4892	HNRNPL down vs CTLi
PHKB	-2.41223	HNRNPL down vs CTLi
CCDC82	-2.22412	HNRNPL down vs CTLi
SERPINE1	-9.94138	HNRNPL down vs CTLi
CALR	-2.14301	HNRNPL down vs CTLi
SETBP1	-3.28812	HNRNPL down vs CTLi
THOP1	-2.25363	HNRNPL down vs CTLi
PODXL	-5.949	HNRNPL down vs CTLi
HERC6	-3.89472	HNRNPL down vs CTLi
NPTN	-2.45018	HNRNPL down vs CTLi
NEURL1B	-4.01399	HNRNPL down vs CTLi
ANXA6	-6.43058	HNRNPL down vs CTLi
FAM177A1	-2.56922	HNRNPL down vs CTLi
LPAR1	-6.27282	HNRNPL down vs CTLi
PSAP	-2.80395	HNRNPL down vs CTLi
KRT7	-9.30391	HNRNPL down vs CTLi
FZD10-AS1	-6.02231	HNRNPL down vs CTLi
TGM2	-48.2483	HNRNPL down vs CTLi
ANXA8	-3.80026	HNRNPL down vs CTLi
SH3TC2	-2.8342	HNRNPL down vs CTLi
HEPHL1	-6.43901	HNRNPL down vs CTLi
CEP55	-2.2238	HNRNPL down vs CTLi
CAVIN3	-5.58988	HNRNPL down vs CTLi
MYL12A	-2.12398	HNRNPL down vs CTLi
LOC107984507	-5.92131	HNRNPL down vs CTLi
MARVELD1	-3.4211	HNRNPL down vs CTLi
PTGFRN	-2.6545	HNRNPL down vs CTLi
ARPC1A	-2.89363	HNRNPL down vs CTLi
DPYSL2	-6.39083	HNRNPL down vs CTLi
KIF3B	-3.15212	HNRNPL down vs CTLi
HSD17B7	-2.42675	HNRNPL down vs CTLi
GJA5	-9.1548	HNRNPL down vs CTLi
ZNF827	-2.29592	HNRNPL down vs CTLi
PRC1	-2.46401	HNRNPL down vs CTLi
SYNJ2BP	-2.18393	HNRNPL down vs CTLi
L1CAM	-4.19488	HNRNPL down vs CTLi
MFAP5	-2.14451	HNRNPL down vs CTLi
PDPN	-3.42147	HNRNPL down vs CTLi
DDR1	-4.85197	HNRNPL down vs CTLi
MX1	-3.39813	HNRNPL down vs CTLi
ERVMER34-1	-2.5992	HNRNPL down vs CTLi
CHMP3	-3.26866	HNRNPL down vs CTLi
ANO1	-9.30789	HNRNPL down vs CTLi
MBOAT7	-2.04543	HNRNPL down vs CTLi
LANCL1	-2.45019	HNRNPL down vs CTLi
MXRA7	-2.72898	HNRNPL down vs CTLi
KDELR3	-2.76407	HNRNPL down vs CTLi
C1GALT1	-2.31991	HNRNPL down vs CTLi
CELSR1	-2.17034	HNRNPL down vs CTLi
FERMT1	-2.87225	HNRNPL down vs CTLi
DCAF6	-2.3753	HNRNPL down vs CTLi
DKK3	-3.0202	HNRNPL down vs CTLi
HS3ST2	-2.77628	HNRNPL down vs CTLi
HMGCS1	-3.62263	HNRNPL down vs CTLi
VSIR	-5.04971	HNRNPL down vs CTLi
CALD1	-4.04983	HNRNPL down vs CTLi
KDELR2	-2.2393	HNRNPL down vs CTLi
SLC16A3	-6.1198	HNRNPL down vs CTLi
SLC38A4	-8.95841	HNRNPL down vs CTLi
PLSCR1	-2.44165	HNRNPL down vs CTLi
TUBA1A	-4.51938	HNRNPL down vs CTLi
ITGA5	-3.0961	HNRNPL down vs CTLi
RTKN	-3.20909	HNRNPL down vs CTLi
COL4A2	-3.4555	HNRNPL down vs CTLi
ARL3	-2.73742	HNRNPL down vs CTLi
CYP51A1	-2.7609	HNRNPL down vs CTLi
S100A13	-2.40898	HNRNPL down vs CTLi
PLOD3	-3.83218	HNRNPL down vs CTLi
LIPG	-2.84142	HNRNPL down vs CTLi
IFIH1	-4.25477	HNRNPL down vs CTLi
ANXA5	-2.10389	HNRNPL down vs CTLi
FAM114A1	-5.56105	HNRNPL down vs CTLi
CD276	-2.93803	HNRNPL down vs CTLi
CCND3	-2.19897	HNRNPL down vs CTLi
WWTR1	-2.11067	HNRNPL down vs CTLi
CNN2	-2.61504	HNRNPL down vs CTLi
MT1L	-107.082	HNRNPL down vs CTLi
RTL8C	-3.23374	HNRNPL down vs CTLi
NUDT15	-2.33225	HNRNPL down vs CTLi
TTC21B	-2.98641	HNRNPL down vs CTLi
GAS6	-4.6865	HNRNPL down vs CTLi
FSTL3	-2.9479	HNRNPL down vs CTLi
CSMD2	-18.0784	HNRNPL down vs CTLi
OGFOD3	-2.26258	HNRNPL down vs CTLi
MYO1C	-3.79034	HNRNPL down vs CTLi
DYNLT1	-7.3628	HNRNPL down vs CTLi
CALU	-2.47796	HNRNPL down vs CTLi
CARD11	-3.97627	HNRNPL down vs CTLi
LPCAT1	-2.26369	HNRNPL down vs CTLi
ECE1	-2.16189	HNRNPL down vs CTLi
SH3BGRL	-2.16538	HNRNPL down vs CTLi
KRT15	-3.02757	HNRNPL down vs CTLi
COL22A1	-26.5433	HNRNPL down vs CTLi
GNG12	-4.80272	HNRNPL down vs CTLi
TNC	-5.16668	HNRNPL down vs CTLi
JPH2	-6.86767	HNRNPL down vs CTLi
SORBS3	-2.69579	HNRNPL down vs CTLi
SCD	-2.19592	HNRNPL down vs CTLi
GALNT2	-2.29351	HNRNPL down vs CTLi
KRT81	-2.83998	HNRNPL down vs CTLi
MYH9	-2.33627	HNRNPL down vs CTLi
AJAP1	-2.49327	HNRNPL down vs CTLi
A4GALT	-2.99736	HNRNPL down vs CTLi
IFI6	-5.34692	HNRNPL down vs CTLi
ELOVL5	-2.29776	HNRNPL down vs CTLi
PCBP4	-2.48889	HNRNPL down vs CTLi
SMYD2	-2.0637	HNRNPL down vs CTLi
PDIA4	-2.39835	HNRNPL down vs CTLi
RAB36	-2.54349	HNRNPL down vs CTLi
PXDN	-2.93909	HNRNPL down vs CTLi
FDFT1	-2.77433	HNRNPL down vs CTLi
PSMD2	-3.04493	HNRNPL down vs CTLi
PDLIM7	-3.01488	HNRNPL down vs CTLi
FAM83A	-5.3384	HNRNPL down vs CTLi
LIMD2	-6.59677	HNRNPL down vs CTLi
RAB12	-3.88993	HNRNPL down vs CTLi
POMGNT1	-2.05415	HNRNPL down vs CTLi
TTC38	-2.94114	HNRNPL down vs CTLi
WNT7A	-3.88726	HNRNPL down vs CTLi
DSCAM	-2.61215	HNRNPL down vs CTLi
FZD2	-3.17991	HNRNPL down vs CTLi
CTSZ	-4.96847	HNRNPL down vs CTLi
IKBIP	-3.57637	HNRNPL down vs CTLi
KRT7-AS	-8.33203	HNRNPL down vs CTLi
CREB3	-2.41078	HNRNPL down vs CTLi
TSPAN1	-11.1557	HNRNPL down vs CTLi
ITGB1	-4.01468	HNRNPL down vs CTLi
PFKFB4	-3.32095	HNRNPL down vs CTLi
AXL	-6.0488	HNRNPL down vs CTLi
GALNT14	-2.15397	HNRNPL down vs CTLi
CLSTN1	-2.5255	HNRNPL down vs CTLi
IGFBP7	-4.64384	HNRNPL down vs CTLi
P3H1	-2.31073	HNRNPL down vs CTLi
EHD2	-2.11784	HNRNPL down vs CTLi
TAGLN	-6.16478	HNRNPL down vs CTLi
TRIM22	-2.40689	HNRNPL down vs CTLi
ZNF775	-2.24701	HNRNPL down vs CTLi
KIAA1324	-4.33506	HNRNPL down vs CTLi
GMFB	-2.28664	HNRNPL down vs CTLi
BFAR	-2.1045	HNRNPL down vs CTLi
TMEM181	-3.53864	HNRNPL down vs CTLi
TINAGL1	-5.25875	HNRNPL down vs CTLi
PLAT	-7.26401	HNRNPL down vs CTLi
SPRY4	-3.33204	HNRNPL down vs CTLi
TUBB3	-3.29534	HNRNPL down vs CTLi
GNL3L	-4.10932	HNRNPL down vs CTLi
KRT8	-6.16753	HNRNPL down vs CTLi
PRRG1	-2.991	HNRNPL down vs CTLi
PARVA	-2.78545	HNRNPL down vs CTLi
THBS2	-2.76025	HNRNPL down vs CTLi
BACE2	-2.98586	HNRNPL down vs CTLi
RPL22L1	-2.6704	HNRNPL down vs CTLi
NXPE3	-2.97581	HNRNPL down vs CTLi
PAM	-2.00973	HNRNPL down vs CTLi
SLC23A2	-2.85075	HNRNPL down vs CTLi
MMP24OS	-2.42217	HNRNPL down vs CTLi
LRRC49	-3.11925	HNRNPL down vs CTLi
TNFRSF12A	-3.03276	HNRNPL down vs CTLi
RIPOR1	-2.43025	HNRNPL down vs CTLi
ACSL1	-2.00112	HNRNPL down vs CTLi
PMP22	-4.32158	HNRNPL down vs CTLi
SMARCA1	-4.62157	HNRNPL down vs CTLi
XYLT1	-3.32909	HNRNPL down vs CTLi
PRR5L	-2.11351	HNRNPL down vs CTLi
RELL1	-3.27189	HNRNPL down vs CTLi
YWHAH	-2.5995	HNRNPL down vs CTLi
TCEAL3	-2.71932	HNRNPL down vs CTLi
UBE2Q2	-2.08605	HNRNPL down vs CTLi
C11orf52	-2.4072	HNRNPL down vs CTLi
F2R	-2.01919	HNRNPL down vs CTLi
CCNB2	-2.35419	HNRNPL down vs CTLi
TENM3	-2.45935	HNRNPL down vs CTLi
WSB2	-2.18286	HNRNPL down vs CTLi
COL4A1	-5.7543	HNRNPL down vs CTLi
MLPH	-3.96751	HNRNPL down vs CTLi
MAP4K4	-2.02552	HNRNPL down vs CTLi
P4HA2	-3.50543	HNRNPL down vs CTLi
LGALS1	-6.97568	HNRNPL down vs CTLi
ITGAV	-4.03565	HNRNPL down vs CTLi
MSRB3	-2.2181	HNRNPL down vs CTLi
PMEPA1	-5.74751	HNRNPL down vs CTLi
EPB41L5	-4.73115	HNRNPL down vs CTLi
CD82	-3.18939	HNRNPL down vs CTLi
ANTXR2	-7.20014	HNRNPL down vs CTLi
EID1	-2.29885	HNRNPL down vs CTLi
TMEM97	-2.82409	HNRNPL down vs CTLi
SLC43A2	-2.00926	HNRNPL down vs CTLi
PLOD2	-2.31137	HNRNPL down vs CTLi
NACAD	-2.53264	HNRNPL down vs CTLi
C18orf54	-2.47995	HNRNPL down vs CTLi
AMOT	-4.71103	HNRNPL down vs CTLi
G0S2	-2.71831	HNRNPL down vs CTLi
RET	-2.97953	HNRNPL down vs CTLi
ATL3	-2.22839	HNRNPL down vs CTLi
KRT34	-2.7304	HNRNPL down vs CTLi
GLUD2	-2.5745	HNRNPL down vs CTLi
SPHK1	-9.63198	HNRNPL down vs CTLi
GPR68	-9.21668	HNRNPL down vs CTLi
AP2B1	-2.76497	HNRNPL down vs CTLi
FAM189B	-2.87764	HNRNPL down vs CTLi
LCAT	-3.1253	HNRNPL down vs CTLi
HDAC9	-3.36626	HNRNPL down vs CTLi
TWF1	-2.31448	HNRNPL down vs CTLi
MFGE8	-2.39586	HNRNPL down vs CTLi
LAMC1	-2.29266	HNRNPL down vs CTLi
ITGA6	-2.44091	HNRNPL down vs CTLi
MMP2	-3.76261	HNRNPL down vs CTLi
PHLDB1	-4.3401	HNRNPL down vs CTLi
SAMD9L	-3.63007	HNRNPL down vs CTLi
TENM4	-4.51434	HNRNPL down vs CTLi
TDRD7	-2.62605	HNRNPL down vs CTLi
NOL4L	-6.82455	HNRNPL down vs CTLi
CYB5R3	-2.96322	HNRNPL down vs CTLi
POGLUT3	-2.78855	HNRNPL down vs CTLi
MSN	-2.63589	HNRNPL down vs CTLi
IFI44	-2.92718	HNRNPL down vs CTLi
P2RY2	-2.40588	HNRNPL down vs CTLi
BTBD1	-2.02853	HNRNPL down vs CTLi
SLC39A13	-3.82485	HNRNPL down vs CTLi
AMIGO2	-4.49607	HNRNPL down vs CTLi
PBK	-3.60371	HNRNPL down vs CTLi
SNAI2	-2.70284	HNRNPL down vs CTLi
PCBD1	-4.74708	HNRNPL down vs CTLi
PI4K2B	-2.88057	HNRNPL down vs CTLi
BUB1	-2.11808	HNRNPL down vs CTLi
KBTBD6	-2.87283	HNRNPL down vs CTLi
OAS3	-2.58995	HNRNPL down vs CTLi
SHC1	-2.04829	HNRNPL down vs CTLi
OAS2	-4.95155	HNRNPL down vs CTLi
BICC1	-3.34059	HNRNPL down vs CTLi
FXYD5	-2.83856	HNRNPL down vs CTLi
IFITM2	-2.62283	HNRNPL down vs CTLi
INPP5A	-2.01347	HNRNPL down vs CTLi
FEZ1	-3.05503	HNRNPL down vs CTLi
ERO1A	-2.64418	HNRNPL down vs CTLi
GSN-AS1	-2.61719	HNRNPL down vs CTLi
TRIM21	-2.52041	HNRNPL down vs CTLi
ACTN1	-2.9358	HNRNPL down vs CTLi
NEXN	-3.27239	HNRNPL down vs CTLi
HLA-B	-3.63051	HNRNPL down vs CTLi
PKM	-2.56715	HNRNPL down vs CTLi
TUBB6	-2.35966	HNRNPL down vs CTLi
SEMA3A	-3.99715	HNRNPL down vs CTLi
DUSP4	-2.3776	HNRNPL down vs CTLi
CERS2	-2.0754	HNRNPL down vs CTLi
IL6ST	-3.93852	HNRNPL down vs CTLi
PROX1	-3.03841	HNRNPL down vs CTLi
PDIA6	-2.04127	HNRNPL down vs CTLi
BNC1	-2.49953	HNRNPL down vs CTLi
CAMK2N1	-3.60485	HNRNPL down vs CTLi
HSP90B1	-2.74973	HNRNPL down vs CTLi
SPRY4-IT1	-5.40198	HNRNPL down vs CTLi
CAV2	-2.554	HNRNPL down vs CTLi
TMED7	-2.22216	HNRNPL down vs CTLi
ADAM8	-2.39273	HNRNPL down vs CTLi
ABCC10	-2.2205	HNRNPL down vs CTLi
CPNE2	-5.40586	HNRNPL down vs CTLi
MSMO1	-3.06363	HNRNPL down vs CTLi
VEGFC	-4.44319	HNRNPL down vs CTLi
TNFAIP1	-2.24086	HNRNPL down vs CTLi
HOMER3	-3.51039	HNRNPL down vs CTLi
EXT1	-2.65213	HNRNPL down vs CTLi
SEPTIN11	-2.14719	HNRNPL down vs CTLi
ARF4	-2.16423	HNRNPL down vs CTLi
HPRT1	-2.24037	HNRNPL down vs CTLi
SAA1	-11.2028	HNRNPL down vs CTLi
HEG1	-3.40481	HNRNPL down vs CTLi
SEPTIN2	-2.07922	HNRNPL down vs CTLi
GPC4	-8.29025	HNRNPL down vs CTLi
CAV1	-2.29797	HNRNPL down vs CTLi
B4GALT2	-2.61718	HNRNPL down vs CTLi
CALM2	-2.85292	HNRNPL down vs CTLi
PHACTR3	-2.66271	HNRNPL down vs CTLi
S100A10	-2.21955	HNRNPL down vs CTLi
FKBP14	-2.76318	HNRNPL down vs CTLi
DSG2	-2.62526	HNRNPL down vs CTLi
TRIP13	-2.01823	HNRNPL down vs CTLi
PTTG1IP	-2.52846	HNRNPL down vs CTLi
COL5A1	-2.85302	HNRNPL down vs CTLi
C3orf52	-3.1418	HNRNPL down vs CTLi
NCAPG2	-2.08755	HNRNPL down vs CTLi
ZBTB41	-2.51237	HNRNPL down vs CTLi
ARHGAP18	-2.58379	HNRNPL down vs CTLi
MSANTD3-TMEFF1	-11.8299	HNRNPL down vs CTLi
SHROOM3	-2.93446	HNRNPL down vs CTLi
TAGLN2	-2.17428	HNRNPL down vs CTLi
NIPSNAP2	-2.60099	HNRNPL down vs CTLi
RAB34	-2.06545	HNRNPL down vs CTLi
ECM1	-3.10287	HNRNPL down vs CTLi
MT2A	-8.99557	HNRNPL down vs CTLi
MARCHF4	-9.78559	HNRNPL down vs CTLi
VDR	-2.24518	HNRNPL down vs CTLi
MEGF8	-2.70894	HNRNPL down vs CTLi
GSN	-2.75329	HNRNPL down vs CTLi
FLNB	-2.23541	HNRNPL down vs CTLi
ANXA11	-2.51705	HNRNPL down vs CTLi
GLI2	-2.57581	HNRNPL down vs CTLi
ARPC1B	-3.54886	HNRNPL down vs CTLi
ACER3	-2.65683	HNRNPL down vs CTLi
TNS4	-2.65733	HNRNPL down vs CTLi
MPDZ	-2.76986	HNRNPL down vs CTLi
PARK7	-2.48535	HNRNPL down vs CTLi
DNAH5	-4.45006	HNRNPL down vs CTLi
ANGPTL4	-3.58698	HNRNPL down vs CTLi
TGFBR2	-2.99124	HNRNPL down vs CTLi
JPT2	-2.61151	HNRNPL down vs CTLi
STEAP3	-2.26449	HNRNPL down vs CTLi
ATP9A	-2.07737	HNRNPL down vs CTLi
HTRA1	-2.10044	HNRNPL down vs CTLi
POLQ	-2.35085	HNRNPL down vs CTLi
INF2	-3.29867	HNRNPL down vs CTLi
PDCD1LG2	-6.23922	HNRNPL down vs CTLi
CNN1	-8.08494	HNRNPL down vs CTLi
LINC02615	-2.5459	HNRNPL down vs CTLi
SP100	-2.86322	HNRNPL down vs CTLi
ACAD11	-2.2578	HNRNPL down vs CTLi
STK32B	-3.06812	HNRNPL down vs CTLi
SLC2A6	-3.11773	HNRNPL down vs CTLi
UHRF1	-2.05463	HNRNPL down vs CTLi
VWA5A	-2.16311	HNRNPL down vs CTLi
ACSL4	-2.94026	HNRNPL down vs CTLi
PLEK2	-5.71981	HNRNPL down vs CTLi
DAZAP1	-2.61599	HNRNPL down vs CTLi
PLLP	-6.08237	HNRNPL down vs CTLi
MCAM	-2.88524	HNRNPL down vs CTLi
IL13RA1	-2.05985	HNRNPL down vs CTLi
S100A3	-2.04053	HNRNPL down vs CTLi
DTL	-2.6558	HNRNPL down vs CTLi
CDH13	-3.5155	HNRNPL down vs CTLi
DHRSX	-2.63587	HNRNPL down vs CTLi
AK3	-2.23433	HNRNPL down vs CTLi
NME7	-2.30127	HNRNPL down vs CTLi
AFAP1	-3.50195	HNRNPL down vs CTLi
GUF1	-2.35398	HNRNPL down vs CTLi
ACBD6	-2.43903	HNRNPL down vs CTLi
CD151	-2.49328	HNRNPL down vs CTLi
CSPG4	-3.48507	HNRNPL down vs CTLi
PKN2	-3.57836	HNRNPL down vs CTLi
FUOM	-2.07099	HNRNPL down vs CTLi
BCAR3	-2.65918	HNRNPL down vs CTLi
DESI1	-2.09247	HNRNPL down vs CTLi
PCNX1	-2.14111	HNRNPL down vs CTLi
SYNM	-3.44259	HNRNPL down vs CTLi
SLMAP	-2.32222	HNRNPL down vs CTLi
PRXL2C	-2.90094	HNRNPL down vs CTLi
XRN2	-2.88616	HNRNPL down vs CTLi
FNDC4	-7.88023	HNRNPL down vs CTLi
KATNAL1	-6.23475	HNRNPL down vs CTLi
ELOVL6	-2.43227	HNRNPL down vs CTLi
LAPTM4A	-2.21334	HNRNPL down vs CTLi
L1TD1	-2.46432	HNRNPL down vs CTLi
PGM2L1	-6.74467	HNRNPL down vs CTLi
ENTPD6	-2.30853	HNRNPL down vs CTLi
UGGT1	-2.19368	HNRNPL down vs CTLi
DDX60	-5.45265	HNRNPL down vs CTLi
SEMA3C	-2.41529	HNRNPL down vs CTLi
ISG15	-3.20562	HNRNPL down vs CTLi
PPIL4	-2.04948	HNRNPL down vs CTLi
ZNF347	-2.43005	HNRNPL down vs CTLi
PDGFC	-2.05802	HNRNPL down vs CTLi
TBCD	-2.06728	HNRNPL down vs CTLi
PARP14	-4.04604	HNRNPL down vs CTLi
NUCKS1	-2.07163	HNRNPL down vs CTLi
PDIA3	-2.16185	HNRNPL down vs CTLi
CYYR1	-2.34464	HNRNPL down vs CTLi
CETN3	-2.13356	HNRNPL down vs CTLi
ASAP2	-2.47083	HNRNPL down vs CTLi
FHL1	-2.42847	HNRNPL down vs CTLi
HMGB3	-2.14624	HNRNPL down vs CTLi
ANXA2P2	-2.90941	HNRNPL down vs CTLi
IFI35	-2.30262	HNRNPL down vs CTLi
ABLIM3	-2.03878	HNRNPL down vs CTLi
PGM3	-2.05817	HNRNPL down vs CTLi
RHOBTB3	-4.31368	HNRNPL down vs CTLi
BIRC5	-2.16259	HNRNPL down vs CTLi
TRIM47	-3.28113	HNRNPL down vs CTLi
CYP27B1	-3.02241	HNRNPL down vs CTLi
LIX1L	-2.57503	HNRNPL down vs CTLi
TRIM14	-2.78657	HNRNPL down vs CTLi
ANXA8L1	-3.14403	HNRNPL down vs CTLi
TPM1	-2.77178	HNRNPL down vs CTLi
RPEL1	-3.12716	HNRNPL down vs CTLi
DBN1	-2.09858	HNRNPL down vs CTLi
KNL1	-2.19107	HNRNPL down vs CTLi
ANLN	-3.22943	HNRNPL down vs CTLi
TGIF2	-2.81951	HNRNPL down vs CTLi
GNG10	-2.72896	HNRNPL down vs CTLi
CCDC80	-2.28951	HNRNPL down vs CTLi
NSD2	-2.22091	HNRNPL down vs CTLi
NANS	-4.1331	HNRNPL down vs CTLi
SGCB	-2.63886	HNRNPL down vs CTLi
PPP3CA	-3.26457	HNRNPL down vs CTLi
ERLIN1	-2.06107	HNRNPL down vs CTLi
S100A11	-2.04953	HNRNPL down vs CTLi
THSD4	-3.43309	HNRNPL down vs CTLi
HSPG2	-2.43924	HNRNPL down vs CTLi
DTX3L	-2.86145	HNRNPL down vs CTLi
XAF1	-8.0655	HNRNPL down vs CTLi
RBMS2	-2.26884	HNRNPL down vs CTLi
MTHFD1	-2.04397	HNRNPL down vs CTLi
TMEM98	-2.67601	HNRNPL down vs CTLi
EFEMP1	-4.17961	HNRNPL down vs CTLi
TP53I3	-2.13922	HNRNPL down vs CTLi
MANCR	-13.1544	HNRNPL down vs CTLi
FLI1	-2.60375	HNRNPL down vs CTLi
RIPK3	-2.53141	HNRNPL down vs CTLi
TCF3	-2.48631	HNRNPL down vs CTLi
ADAMTS15	-4.06799	HNRNPL down vs CTLi
PLEC	-2.00527	HNRNPL down vs CTLi
HOXC4	-6.16324	HNRNPL down vs CTLi
FLOT2	-2.4627	HNRNPL down vs CTLi
LAYN	-3.3669	HNRNPL down vs CTLi
TPM4	-3.30271	HNRNPL down vs CTLi
PTPRK	-2.45413	HNRNPL down vs CTLi
GALNT3	-3.14061	HNRNPL down vs CTLi
ZBED2	-3.94178	HNRNPL down vs CTLi
BCAP29	-2.73108	HNRNPL down vs CTLi
ST3GAL1	-2.32658	HNRNPL down vs CTLi
MYO1D	-2.7917	HNRNPL down vs CTLi
TAP1	-2.13774	HNRNPL down vs CTLi
TUBA1B	-2.4645	HNRNPL down vs CTLi
SLC39A8	-2.13833	HNRNPL down vs CTLi
VCL	-2.03913	HNRNPL down vs CTLi
APLP2	-2.02472	HNRNPL down vs CTLi
STX1A	-2.65938	HNRNPL down vs CTLi
GLUD1	-2.78262	HNRNPL down vs CTLi
LY6E	-2.22905	HNRNPL down vs CTLi
STARD4	-2.37356	HNRNPL down vs CTLi
DDHD2	-2.41021	HNRNPL down vs CTLi
TUSC3	-3.02326	HNRNPL down vs CTLi
SEC23A	-2.38262	HNRNPL down vs CTLi
HOXC8	-2.42535	HNRNPL down vs CTLi
USP46	-2.12007	HNRNPL down vs CTLi
TMEM132A	-3.89516	HNRNPL down vs CTLi
ADAMTS6	-3.06418	HNRNPL down vs CTLi
ZDHHC2	-4.52115	HNRNPL down vs CTLi
ETHE1	-3.46403	HNRNPL down vs CTLi
TMC6	-3.26135	HNRNPL down vs CTLi
MYORG	-3.11066	HNRNPL down vs CTLi
CNN3	-3.39286	HNRNPL down vs CTLi
PNMA2	-6.37647	HNRNPL down vs CTLi
SUCLG2	-2.01638	HNRNPL down vs CTLi
TEAD2	-2.70043	HNRNPL down vs CTLi
SLC1A3	-3.60046	HNRNPL down vs CTLi
RGS10	-2.07598	HNRNPL down vs CTLi
PLPPR5	-2.35467	HNRNPL down vs CTLi
GDF1	-932053	HNRNPL down vs CTLi
WDR54	-2.38535	HNRNPL down vs CTLi
IFIT1	-4.98212	HNRNPL down vs CTLi
DENND2B	-2.46501	HNRNPL down vs CTLi
ISY1-RAB43	-2.45129	HNRNPL down vs CTLi
HSD17B7P2	-2.18443	HNRNPL down vs CTLi
SLC46A3	-4.2255	HNRNPL down vs CTLi
GINS2	-2.1906	HNRNPL down vs CTLi
EPM2A	-2.19904	HNRNPL down vs CTLi
IFIT3	-6.79935	HNRNPL down vs CTLi
MAGED1	-2.06562	HNRNPL down vs CTLi
DNAJC13	-2.36352	HNRNPL down vs CTLi
TUBB	-2.41651	HNRNPL down vs CTLi
ACAT2	-3.79366	HNRNPL down vs CTLi
KIF23	-2.08552	HNRNPL down vs CTLi
KCTD3	-3.16471	HNRNPL down vs CTLi
VAV2	-2.60623	HNRNPL down vs CTLi
CPS1	-2.35003	HNRNPL down vs CTLi
SHANK3	-2.02302	HNRNPL down vs CTLi
FAM3C	-2.46266	HNRNPL down vs CTLi
SMOC1	-9.52001	HNRNPL down vs CTLi
NT5DC1	-2.08467	HNRNPL down vs CTLi
MIGA1	-2.30852	HNRNPL down vs CTLi
ANTXR1	-2.62053	HNRNPL down vs CTLi
VAMP5	-5.29599	HNRNPL down vs CTLi
NCS1	-2.08151	HNRNPL down vs CTLi
PTPRG	-2.78433	HNRNPL down vs CTLi
MYADM	-4.46667	HNRNPL down vs CTLi
KIAA0040	-3.37691	HNRNPL down vs CTLi
RRAS	-3.73523	HNRNPL down vs CTLi
ATP11C	-3.13203	HNRNPL down vs CTLi
CTNNAL1	-3.74436	HNRNPL down vs CTLi
SESTD1	-2.5173	HNRNPL down vs CTLi
NT5E	-7.85694	HNRNPL down vs CTLi
CASC4	-3.16846	HNRNPL down vs CTLi
DOCK7	-3.09359	HNRNPL down vs CTLi
PTHLH	-4.50917	HNRNPL down vs CTLi
SLC12A4	-2.23214	HNRNPL down vs CTLi
RDX	-4.65216	HNRNPL down vs CTLi
DIAPH3	-2.5172	HNRNPL down vs CTLi
FAM214B	-2.52587	HNRNPL down vs CTLi
PRDX3	-2.44611	HNRNPL down vs CTLi
BNC2	-3.97345	HNRNPL down vs CTLi
KDELR1	-2.17607	HNRNPL down vs CTLi
TMEM204	-2.96353	HNRNPL down vs CTLi
COL6A1	-2.29879	HNRNPL down vs CTLi
USP18	-3.29795	HNRNPL down vs CTLi
C6orf163	-3.24119	HNRNPL down vs CTLi
NKX1-2	-2.64564	HNRNPL down vs CTLi
ESPN	-4.09371	HNRNPL down vs CTLi
SSX2IP	-2.22867	HNRNPL down vs CTLi
WNT9A	-4.9964	HNRNPL down vs CTLi
IMPDH1	-2.14086	HNRNPL down vs CTLi
AKT3	-6.84701	HNRNPL down vs CTLi
STX2	-2.79748	HNRNPL down vs CTLi
ACOT7	-3.22461	HNRNPL down vs CTLi
CD109	-3.70281	HNRNPL down vs CTLi
IFITM3	-2.31555	HNRNPL down vs CTLi
INPP5F	-2.36392	HNRNPL down vs CTLi
CMC4	-2.55369	HNRNPL down vs CTLi
MACC1	-2.4364	HNRNPL down vs CTLi
TESK1	-2.10529	HNRNPL down vs CTLi
RAI14	-2.28798	HNRNPL down vs CTLi
DOCK4	-2.18432	HNRNPL down vs CTLi
SRPX	-4.55445	HNRNPL down vs CTLi
TIAM2	-5.26014	HNRNPL down vs CTLi
TNFSF12	-2.56967	HNRNPL down vs CTLi
FJX1	-3.14136	HNRNPL down vs CTLi
ZNF469	-3.6847	HNRNPL down vs CTLi
ARV1	-3.959	HNRNPL down vs CTLi
LIFR	-3.4792	HNRNPL down vs CTLi
ECT2	-2.39203	HNRNPL down vs CTLi
FNDC3B	-2.70865	HNRNPL down vs CTLi
TFPI2	-25.624	HNRNPL down vs CTLi
ADTRP	-2.44425	HNRNPL down vs CTLi
TARBP1	-2.42067	HNRNPL down vs CTLi
SHISA5	-2.03747	HNRNPL down vs CTLi
PCYT2	-2.36193	HNRNPL down vs CTLi
MAN2A1	-2.30202	HNRNPL down vs CTLi
RHOC	-3.48432	HNRNPL down vs CTLi
SLC4A3	-2.80129	HNRNPL down vs CTLi
CFL2	-5.6517	HNRNPL down vs CTLi
OPTN	-2.72197	HNRNPL down vs CTLi
TP53I11	-3.30766	HNRNPL down vs CTLi
CARS2	-2.10966	HNRNPL down vs CTLi
DNAJC10	-2.28759	HNRNPL down vs CTLi
SP110	-2.75457	HNRNPL down vs CTLi
HYI	-4.04014	HNRNPL down vs CTLi
BAG2	-2.16665	HNRNPL down vs CTLi
CDC14A	-3.79703	HNRNPL down vs CTLi
RFLNB	-4.64144	HNRNPL down vs CTLi
TACC1	-2.91099	HNRNPL down vs CTLi
BOK	-2.13179	HNRNPL down vs CTLi
CAPNS1	-2.53648	HNRNPL down vs CTLi
PGAP6	-2.91589	HNRNPL down vs CTLi
SAMD4A	-2.78519	HNRNPL down vs CTLi
SNX24	-3.08331	HNRNPL down vs CTLi
SUN2	-2.57471	HNRNPL down vs CTLi
SAMHD1	-3.15819	HNRNPL down vs CTLi
RCBTB1	-3.64361	HNRNPL down vs CTLi
RAB23	-6.9454	HNRNPL down vs CTLi
PTDSS2	-2.00547	HNRNPL down vs CTLi
FBXL4	-2.03992	HNRNPL down vs CTLi
PARP12	-2.41746	HNRNPL down vs CTLi
GALM	-6.80449	HNRNPL down vs CTLi
LMF2	-2.49832	HNRNPL down vs CTLi
LUARIS	-3.43139	HNRNPL down vs CTLi
ARSD	-2.18012	HNRNPL down vs CTLi
ACOT9	-2.25839	HNRNPL down vs CTLi
IFITM1	-3.70165	HNRNPL down vs CTLi
MFSD2A	-2.78264	HNRNPL down vs CTLi
KLHL5	-3.55683	HNRNPL down vs CTLi
TP73-AS1	-2.22027	HNRNPL down vs CTLi
CCDC88A	-2.69847	HNRNPL down vs CTLi
FKBP1B	-3.07847	HNRNPL down vs CTLi
WNT5B	-7.47719	HNRNPL down vs CTLi
PARP10	-5.26957	HNRNPL down vs CTLi
KIF3C	-2.81931	HNRNPL down vs CTLi
TSPAN3	-2.95215	HNRNPL down vs CTLi
CCNYL1	-2.832	HNRNPL down vs CTLi
PEX5	-2.13807	HNRNPL down vs CTLi
KIAA1841	-3.75797	HNRNPL down vs CTLi
PLCB4	-3.79239	HNRNPL down vs CTLi
CSRP1	-2.0318	HNRNPL down vs CTLi
RAB11FIP2	-2.10916	HNRNPL down vs CTLi
HLA-C	-2.38262	HNRNPL down vs CTLi
QPRT	-3.93808	HNRNPL down vs CTLi
GLIPR1	-2.89807	HNRNPL down vs CTLi
NAV1	-2.10793	HNRNPL down vs CTLi
MAN2B2	-3.18668	HNRNPL down vs CTLi
ST3GAL4	-4.3531	HNRNPL down vs CTLi
CSNK1G3	-2.10905	HNRNPL down vs CTLi
LOC102724580	-3570330	HNRNPL down vs CTLi
LSS	-2.62879	HNRNPL down vs CTLi
PCYOX1	-2.01574	HNRNPL down vs CTLi
RAB43	-3.09144	HNRNPL down vs CTLi
PAK3	-4.35521	HNRNPL down vs CTLi
FBXO2	-3.24486	HNRNPL down vs CTLi
IL7R	-2.59308	HNRNPL down vs CTLi
CCBE1	-3.56735	HNRNPL down vs CTLi
IFIT2	-2.8607	HNRNPL down vs CTLi
CMTM4	-3.43975	HNRNPL down vs CTLi
PDE4A	-3.6524	HNRNPL down vs CTLi
CDH11	-8.32881	HNRNPL down vs CTLi
FAM98A	-2.039	HNRNPL down vs CTLi
NF2	-2.9533	HNRNPL down vs CTLi
TMEM132B	-6.49237	HNRNPL down vs CTLi
SLIT3	-5.61234	HNRNPL down vs CTLi
APOE	-2.40422	HNRNPL down vs CTLi
PTAFR	-4.66904	HNRNPL down vs CTLi
NT5DC3	-3.81396	HNRNPL down vs CTLi
KANK4	-3.12097	HNRNPL down vs CTLi
FAM83D	-2.05273	HNRNPL down vs CTLi
BMP1	-2.70753	HNRNPL down vs CTLi
LARGE2	-2.09935	HNRNPL down vs CTLi
PRKCQ	-3.03975	HNRNPL down vs CTLi
RBPMS	-2.41806	HNRNPL down vs CTLi
VAMP3	-3.05113	HNRNPL down vs CTLi
CENPJ	-2.05543	HNRNPL down vs CTLi
FAP	-9.75862	HNRNPL down vs CTLi
LCN2	-2.18938	HNRNPL down vs CTLi
STAMBP	-2.01624	HNRNPL down vs CTLi
KIF24	-2.09907	HNRNPL down vs CTLi
COL9A2	-4.39394	HNRNPL down vs CTLi
FNDC3A	-3.44426	HNRNPL down vs CTLi
DEPDC1	-2.49804	HNRNPL down vs CTLi
MRC2	-2.50123	HNRNPL down vs CTLi
ZNF318	-2.4273	HNRNPL down vs CTLi
TMTC3	-2.97321	HNRNPL down vs CTLi
SLITRK6	-4.47641	HNRNPL down vs CTLi
SPRED1	-2.81352	HNRNPL down vs CTLi
NLGN2	-10.8712	HNRNPL down vs CTLi
PADI3	-3.8408	HNRNPL down vs CTLi
ATP13A2	-2.42207	HNRNPL down vs CTLi
ARL4C	-3.33435	HNRNPL down vs CTLi
ABR	-2.12374	HNRNPL down vs CTLi
CUEDC1	-3.64474	HNRNPL down vs CTLi
FOXL2	-3.77297	HNRNPL down vs CTLi
ULK2	-2.4858	HNRNPL down vs CTLi
TMCO4	-2.09893	HNRNPL down vs CTLi
AVEN	-2.96866	HNRNPL down vs CTLi
CDK18	-4.58609	HNRNPL down vs CTLi
RAB42	-4.26135	HNRNPL down vs CTLi
SUGCT	-2.78604	HNRNPL down vs CTLi
RTL8A	-2.9926	HNRNPL down vs CTLi
C1orf74	-3.15732	HNRNPL down vs CTLi
PDGFB	-4.15031	HNRNPL down vs CTLi
CDH2	-25.2987	HNRNPL down vs CTLi
GEN1	-2.28554	HNRNPL down vs CTLi
COL13A1	-10.135	HNRNPL down vs CTLi
SNX7	-2.90838	HNRNPL down vs CTLi
SERPINB6	-3.18849	HNRNPL down vs CTLi
ANPEP	-10.9851	HNRNPL down vs CTLi
SEPTIN6	-2.74174	HNRNPL down vs CTLi
FAM120A	-2.08264	HNRNPL down vs CTLi
NFIC	-2.0534	HNRNPL down vs CTLi
UCN2	-2.79018	HNRNPL down vs CTLi
FOSL1	-2.31269	HNRNPL down vs CTLi
SYNPO	-3.83267	HNRNPL down vs CTLi
CEP89	-2.38425	HNRNPL down vs CTLi
TTYH3	-2.1185	HNRNPL down vs CTLi
DDX58	-3.21278	HNRNPL down vs CTLi
SMS	-2.05479	HNRNPL down vs CTLi
DYRK3	-2.1794	HNRNPL down vs CTLi
LIPA	-2.18731	HNRNPL down vs CTLi
LIMA1	-3.3285	HNRNPL down vs CTLi
PTMS	-2.46206	HNRNPL down vs CTLi
COLGALT1	-2.06529	HNRNPL down vs CTLi
S1PR3	-5.45573	HNRNPL down vs CTLi
SERPINE2	-2.5127	HNRNPL down vs CTLi
UBASH3B	-2.49015	HNRNPL down vs CTLi
ANXA3	-3.04704	HNRNPL down vs CTLi
DKK1	-2.07959	HNRNPL down vs CTLi
TLL1	-3.35573	HNRNPL down vs CTLi
UPK1B	-2.3185	HNRNPL down vs CTLi
PYGB	-2.24703	HNRNPL down vs CTLi
JAK1	-2.35512	HNRNPL down vs CTLi
KLHL23	-2.35914	HNRNPL down vs CTLi
FNDC10	-2.54906	HNRNPL down vs CTLi
CASP7	-2.27107	HNRNPL down vs CTLi
BCRP2	-2.65763	HNRNPL down vs CTLi
KCTD12	-2.08387	HNRNPL down vs CTLi
WNK4	-3.9843	HNRNPL down vs CTLi
CMPK2	-7.34669	HNRNPL down vs CTLi
DPYD	-2.60488	HNRNPL down vs CTLi
SMURF2	-2.97616	HNRNPL down vs CTLi
DIXDC1	-6.08121	HNRNPL down vs CTLi
GLT8D2	-2.25725	HNRNPL down vs CTLi
CCM2	-2.11685	HNRNPL down vs CTLi
CRLF1	-32.4658	HNRNPL down vs CTLi
GPR161	-2.33492	HNRNPL down vs CTLi
ERAP2	-3.0348	HNRNPL down vs CTLi
CYGB	-10.4107	HNRNPL down vs CTLi
RASSF8	-2.31497	HNRNPL down vs CTLi
EMP3	-5.0958	HNRNPL down vs CTLi
LOC100505555	-2.29187	HNRNPL down vs CTLi
DLGAP5	-2.11267	HNRNPL down vs CTLi
S1PR1	-6.76963	HNRNPL down vs CTLi
ABHD15	-3.56702	HNRNPL down vs CTLi
RASA1	-2.39509	HNRNPL down vs CTLi
FMR1	-2.30618	HNRNPL down vs CTLi
LOC728392	-2.79018	HNRNPL down vs CTLi
CMBL	-2.15595	HNRNPL down vs CTLi
COL8A1	-3.83106	HNRNPL down vs CTLi
SIRPB2	-2.69683	HNRNPL down vs CTLi
VCAN	-5.19005	HNRNPL down vs CTLi
RALA	-2.22814	HNRNPL down vs CTLi
MT1X	-3.97473	HNRNPL down vs CTLi
HOXC12	-2.75461	HNRNPL down vs CTLi
LOC100506076	-689.929	HNRNPL down vs CTLi
IL1A	-2.35041	HNRNPL down vs CTLi
CHST3	-2.03211	HNRNPL down vs CTLi
COL1A2	-4.29726	HNRNPL down vs CTLi
SDK2	-2.73181	HNRNPL down vs CTLi
RBMS3	-3.5771	HNRNPL down vs CTLi
ZFP57	-3.14644	HNRNPL down vs CTLi
ARL6IP5	-2.81627	HNRNPL down vs CTLi
THY1	-4.14263	HNRNPL down vs CTLi
DOCK5	-2.23866	HNRNPL down vs CTLi
TARS3	-4.40471	HNRNPL down vs CTLi
MIG7	-3.17363	HNRNPL down vs CTLi
GPRIN1	-2.28706	HNRNPL down vs CTLi
FABP3	-2.83282	HNRNPL down vs CTLi
SH3TC1	-2.74331	HNRNPL down vs CTLi
ARSK	-2.09506	HNRNPL down vs CTLi
FBN2	-2.91881	HNRNPL down vs CTLi
SIX4	-2.80685	HNRNPL down vs CTLi
KRT13	-2.97119	HNRNPL down vs CTLi
LAMB2	-2.89478	HNRNPL down vs CTLi
FTSJ1	-2.09164	HNRNPL down vs CTLi
FHOD1	-2.15022	HNRNPL down vs CTLi
ANO6	-2.20073	HNRNPL down vs CTLi
MAN1B1-DT	-3.37961	HNRNPL down vs CTLi
CENPI	-2.34275	HNRNPL down vs CTLi
MST1R	-2.99344	HNRNPL down vs CTLi
TEX2	-2.53115	HNRNPL down vs CTLi
HSPA5	-2.00766	HNRNPL down vs CTLi
CHRNB1	-2.74285	HNRNPL down vs CTLi
SMAD6	-4.83167	HNRNPL down vs CTLi
EPHB2	-2.51059	HNRNPL down vs CTLi
SERPINB1	-3.98966	HNRNPL down vs CTLi
BIN1	-2.09769	HNRNPL down vs CTLi
ADIRF	-8.11019	HNRNPL down vs CTLi
NRBP2	-2.58385	HNRNPL down vs CTLi
GNB4	-2.47838	HNRNPL down vs CTLi
DDX60L	-3.30867	HNRNPL down vs CTLi
SOGA1	-2.1246	HNRNPL down vs CTLi
SNX12	-3.40072	HNRNPL down vs CTLi
DYM	-2.21825	HNRNPL down vs CTLi
SDK1	-2.73802	HNRNPL down vs CTLi
TUBA3FP	-12.8342	HNRNPL down vs CTLi
PARP4	-2.41909	HNRNPL down vs CTLi
SCD5	-2.40184	HNRNPL down vs CTLi
CCDC92	-2.56448	HNRNPL down vs CTLi
RAB11FIP3	-2.33744	HNRNPL down vs CTLi
ENG	-2.72014	HNRNPL down vs CTLi
MICB	-3.0593	HNRNPL down vs CTLi
B3GNT3	-2.53861	HNRNPL down vs CTLi
CPNE7	-4.26514	HNRNPL down vs CTLi
CEP83	-2.00559	HNRNPL down vs CTLi
CORO6	-4.23089	HNRNPL down vs CTLi
IGFL1	-3.57726	HNRNPL down vs CTLi
DPY19L1	-2.57088	HNRNPL down vs CTLi
BOLA3-AS1	-2.80739	HNRNPL down vs CTLi
ALDH1B1	-2.59642	HNRNPL down vs CTLi
ADM5	-2.99054	HNRNPL down vs CTLi
EPOP	-5.61365	HNRNPL down vs CTLi
SLC35A5	-2.03516	HNRNPL down vs CTLi
MAMDC2	-7.62103	HNRNPL down vs CTLi
WDR76	-2.42436	HNRNPL down vs CTLi
LINC01572	-3.14667	HNRNPL down vs CTLi
TGFB1	-2.5446	HNRNPL down vs CTLi
EBP	-2.68924	HNRNPL down vs CTLi
SPRY2	-2.70299	HNRNPL down vs CTLi
AEBP1	-4.83168	HNRNPL down vs CTLi
TXNDC5	-2.29719	HNRNPL down vs CTLi
LRRC8C	-3.16073	HNRNPL down vs CTLi
THAP6	-2.13057	HNRNPL down vs CTLi
LGALS9B	-2.75587	HNRNPL down vs CTLi
CRELD1	-2.436	HNRNPL down vs CTLi
INHBA	-2.53398	HNRNPL down vs CTLi
C1QTNF1	-3.32107	HNRNPL down vs CTLi
SCN4B	-2.84429	HNRNPL down vs CTLi
UROS	-2.28551	HNRNPL down vs CTLi
ANO4	-5.00783	HNRNPL down vs CTLi
PHF11	-2.28187	HNRNPL down vs CTLi
MTMR10	-2.52715	HNRNPL down vs CTLi
BPGM	-2.43988	HNRNPL down vs CTLi
TRABD2B	-4.51962	HNRNPL down vs CTLi
NMNAT2	-3.12692	HNRNPL down vs CTLi
DYSF	-3.38103	HNRNPL down vs CTLi
CD99	-2.49553	HNRNPL down vs CTLi
PAQR4	-2.4313	HNRNPL down vs CTLi
MGAT2	-2.15135	HNRNPL down vs CTLi
MSH6	-2.00333	HNRNPL down vs CTLi
POU2F2	-2.06807	HNRNPL down vs CTLi
SRD5A1	-2.33283	HNRNPL down vs CTLi
SYNC	-5.72779	HNRNPL down vs CTLi
UCHL3	-2.11201	HNRNPL down vs CTLi
COL12A1	-2.26655	HNRNPL down vs CTLi
C5orf30	-2.04889	HNRNPL down vs CTLi
NUDCD1	-2.24403	HNRNPL down vs CTLi
GPRC5B	-26.3293	HNRNPL down vs CTLi
MUC1	-13.9702	HNRNPL down vs CTLi
ETV5	-2.77561	HNRNPL down vs CTLi
CDYL2	-3.72817	HNRNPL down vs CTLi
PDE4DIP	-2.03407	HNRNPL down vs CTLi
HSBP1	-2.13733	HNRNPL down vs CTLi
PLEKHH2	-4.62597	HNRNPL down vs CTLi
NRP1	-2.94454	HNRNPL down vs CTLi
FERMT2	-2.5014	HNRNPL down vs CTLi
PDE2A	-2.51875	HNRNPL down vs CTLi
QSER1	-2.79849	HNRNPL down vs CTLi
DIO1	-2.16079	HNRNPL down vs CTLi
LINC01869	-2.16079	HNRNPL down vs CTLi
CYYR1-AS1	-2.16079	HNRNPL down vs CTLi
SLC39A10	-2.16316	HNRNPL down vs CTLi
SFXN3	-2.5659	HNRNPL down vs CTLi
LIG1	-2.04567	HNRNPL down vs CTLi
KRT18	-2.24635	HNRNPL down vs CTLi
ADAMTS1	-2.94518	HNRNPL down vs CTLi
IL32	-10.2791	HNRNPL down vs CTLi
SMYD3	-2.02533	HNRNPL down vs CTLi
SYDE1	-2.25088	HNRNPL down vs CTLi
ACTB	-2.19157	HNRNPL down vs CTLi
TWSG1	-2.74996	HNRNPL down vs CTLi
TENM3-AS1	-2.49735	HNRNPL down vs CTLi
ADGRA3	-2.00456	HNRNPL down vs CTLi
MATN3	-6.24965	HNRNPL down vs CTLi
MAP1S	-2.01129	HNRNPL down vs CTLi
ZBTB10	-3.29714	HNRNPL down vs CTLi
SPOCD1	-14.0107	HNRNPL down vs CTLi
MARCKSL1	-2.19433	HNRNPL down vs CTLi
LRRN4	-3.41651	HNRNPL down vs CTLi
KCNIP3	-5.22934	HNRNPL down vs CTLi
PALM2AKAP2	-2.2091	HNRNPL down vs CTLi
MIR1915HG	-2.9776	HNRNPL down vs CTLi
C7orf31	-3.9327	HNRNPL down vs CTLi
NMI	-2.32157	HNRNPL down vs CTLi
LOC101927391	-3.58327	HNRNPL down vs CTLi
POMT2	-2.70298	HNRNPL down vs CTLi
FHL3	-2.34675	HNRNPL down vs CTLi
CCDC8	-2.04911	HNRNPL down vs CTLi
PTPRB	-5.36026	HNRNPL down vs CTLi
MYBL1	-5.48259	HNRNPL down vs CTLi
AIDA	-2.65416	HNRNPL down vs CTLi
FMNL3	-2.62701	HNRNPL down vs CTLi
CMTM7	-4.89769	HNRNPL down vs CTLi
C10orf82	-19.387	HNRNPL down vs CTLi
TSPAN4	-3.25266	HNRNPL down vs CTLi
BOC	-2.22741	HNRNPL down vs CTLi
GPRC5A	-2.25691	HNRNPL down vs CTLi
ITSN1	-2.12642	HNRNPL down vs CTLi
ROR1	-3.44588	HNRNPL down vs CTLi
MAST1	-2.04991	HNRNPL down vs CTLi
UTP14C	-7.75689	HNRNPL down vs CTLi
FHOD3	-2.0387	HNRNPL down vs CTLi
IRF1	-5.17376	HNRNPL down vs CTLi
LIN7C	-2.55991	HNRNPL down vs CTLi
BLVRA	-2.97674	HNRNPL down vs CTLi
OPHN1	-2.10331	HNRNPL down vs CTLi
ENTR1	-2.0092	HNRNPL down vs CTLi
NUF2	-2.21899	HNRNPL down vs CTLi
RNF213	-2.58171	HNRNPL down vs CTLi
DLC1	-2.06291	HNRNPL down vs CTLi
BID	-2.03805	HNRNPL down vs CTLi
ARHGAP21	-2.14657	HNRNPL down vs CTLi
RTN4R	-2.30669	HNRNPL down vs CTLi
KCNMA1	-8.92596	HNRNPL down vs CTLi
MEGF6	-8.46262	HNRNPL down vs CTLi
ERAP1	-2.06327	HNRNPL down vs CTLi
GLCE	-2.36264	HNRNPL down vs CTLi
C12orf75	-2.54575	HNRNPL down vs CTLi
MALL	-2.13326	HNRNPL down vs CTLi
PGGHG	-3.94084	HNRNPL down vs CTLi
C12orf4	-2.02197	HNRNPL down vs CTLi
ILK	-2.42023	HNRNPL down vs CTLi
DYNC1LI2	-2.33343	HNRNPL down vs CTLi
CASP8	-2.26893	HNRNPL down vs CTLi
OCRL	-2.1707	HNRNPL down vs CTLi
CEACAM1	-3.33972	HNRNPL down vs CTLi
MELTF	-3.55952	HNRNPL down vs CTLi
CLMP	-2.68405	HNRNPL down vs CTLi
SUSD5	-3.35812	HNRNPL down vs CTLi
KCNH1	-3.87037	HNRNPL down vs CTLi
ORAI3	-2.94582	HNRNPL down vs CTLi
TMEM104	-2.00906	HNRNPL down vs CTLi
SLC44A3	-4.12745	HNRNPL down vs CTLi
ADAMTS9	-2.11569	HNRNPL down vs CTLi
PCDH7	-2.37486	HNRNPL down vs CTLi
CYP2U1	-3.55314	HNRNPL down vs CTLi
FARP1	-3.80744	HNRNPL down vs CTLi
FOXC2	-20.7256	HNRNPL down vs CTLi
TRPM2	-3.49633	HNRNPL down vs CTLi
PLEKHO1	-4.66351	HNRNPL down vs CTLi
REPS2	-3.32379	HNRNPL down vs CTLi
CRACR2B	-2.95879	HNRNPL down vs CTLi
PPM1J	-3.44688	HNRNPL down vs CTLi
RNPEPL1	-2.42514	HNRNPL down vs CTLi
FUT8	-2.68249	HNRNPL down vs CTLi
FAM210B	-2.17076	HNRNPL down vs CTLi
TTLL7	-3.68402	HNRNPL down vs CTLi
PLP2	-2.20447	HNRNPL down vs CTLi
MAP6	-4.33246	HNRNPL down vs CTLi
MT1E	-2.26613	HNRNPL down vs CTLi
IQGAP3	-2.3678	HNRNPL down vs CTLi
GALNT11	-2.13545	HNRNPL down vs CTLi
NCEH1	-2.44676	HNRNPL down vs CTLi
TLE2	-3.40195	HNRNPL down vs CTLi
SLIT2	-2.52725	HNRNPL down vs CTLi
NEK1	-2.39602	HNRNPL down vs CTLi
PIP4P2	-4.02054	HNRNPL down vs CTLi
ERO1B	-3.10486	HNRNPL down vs CTLi
DCTPP1	-2.17275	HNRNPL down vs CTLi
ARSB	-5.91127	HNRNPL down vs CTLi
ST8SIA2	-6.3917	HNRNPL down vs CTLi
HLA-F	-6.5409	HNRNPL down vs CTLi
BMPR2	-2.08265	HNRNPL down vs CTLi
UAP1L1	-3.46587	HNRNPL down vs CTLi
GABBR1	-2.27605	HNRNPL down vs CTLi
RAB17	-4.48877	HNRNPL down vs CTLi
MFSD3	-2.88425	HNRNPL down vs CTLi
POLI	-2.1249	HNRNPL down vs CTLi
TBCK	-3.76205	HNRNPL down vs CTLi
NID2	-2.59546	HNRNPL down vs CTLi
SNX10	-3.8511	HNRNPL down vs CTLi
PSEN2	-2.14259	HNRNPL down vs CTLi
HAS2	-14.4963	HNRNPL down vs CTLi
ADGRE5	-2.02975	HNRNPL down vs CTLi
MFNG	-12.0618	HNRNPL down vs CTLi
KIAA1586	-2.14364	HNRNPL down vs CTLi
SHROOM1	-2.57318	HNRNPL down vs CTLi
KLF12	-2.44322	HNRNPL down vs CTLi
CDKN3	-2.13455	HNRNPL down vs CTLi
FLNC	-2.15909	HNRNPL down vs CTLi
SERTAD4	-5.22076	HNRNPL down vs CTLi
CREBL2	-2.06683	HNRNPL down vs CTLi
OSBPL5	-2.73244	HNRNPL down vs CTLi
IL27RA	-2.93563	HNRNPL down vs CTLi
SERPING1	-6.77062	HNRNPL down vs CTLi
TMEM19	-2.47314	HNRNPL down vs CTLi
NUP35	-2.11952	HNRNPL down vs CTLi
SLC37A4	-2.46066	HNRNPL down vs CTLi
ZFP36L2	-2.0206	HNRNPL down vs CTLi
ZNF689	-2.15882	HNRNPL down vs CTLi
DCUN1D4	-2.34579	HNRNPL down vs CTLi
CHST14	-4.58262	HNRNPL down vs CTLi
IFI27	-2.31142	HNRNPL down vs CTLi
LOXL2	-11.9004	HNRNPL down vs CTLi
LOC100130027	-2.41273	HNRNPL down vs CTLi
CDCA3	-2.04252	HNRNPL down vs CTLi
CNTNAP3	-4.11029	HNRNPL down vs CTLi
HSD11B1	-2.80695	HNRNPL down vs CTLi
MPHOSPH9	-2.35491	HNRNPL down vs CTLi
CACNB1	-2.07654	HNRNPL down vs CTLi
SLC37A1	-2.24752	HNRNPL down vs CTLi
SLC9A3R2	-2.28146	HNRNPL down vs CTLi
CD86	-8.79675	HNRNPL down vs CTLi
SMARCD3	-3.07275	HNRNPL down vs CTLi
MAGED2	-2.0427	HNRNPL down vs CTLi
IFNAR2	-3.83275	HNRNPL down vs CTLi
RPE	-2.28681	HNRNPL down vs CTLi
NUDT8	-2.13999	HNRNPL down vs CTLi
SPC25	-2.69578	HNRNPL down vs CTLi
GASAL1	-2.81905	HNRNPL down vs CTLi
CYP27C1	-2.04108	HNRNPL down vs CTLi
CXCL5	-6.66001	HNRNPL down vs CTLi
C2CD2	-2.97682	HNRNPL down vs CTLi
MTFP1	-2.25778	HNRNPL down vs CTLi
C16orf86	-3.08749	HNRNPL down vs CTLi
EIF2AK2	-2.02595	HNRNPL down vs CTLi
IQCE	-2.12008	HNRNPL down vs CTLi
MICA	-2.84481	HNRNPL down vs CTLi
LYL1	-3.43015	HNRNPL down vs CTLi
MTHFS	-2.21544	HNRNPL down vs CTLi
CTXN1	-2.06912	HNRNPL down vs CTLi
PEAR1	-3.19209	HNRNPL down vs CTLi
KCNQ5	-2.75137	HNRNPL down vs CTLi
MT1G	-208.51	HNRNPL down vs CTLi
TAF9B	-2.27922	HNRNPL down vs CTLi
GPRC5C	-2.63312	HNRNPL down vs CTLi
TSKU	-2.22917	HNRNPL down vs CTLi
ELFN2	-2.93566	HNRNPL down vs CTLi
TGFB2	-2.3885	HNRNPL down vs CTLi
MBOAT1	-2.11229	HNRNPL down vs CTLi
SLC35B4	-2.06718	HNRNPL down vs CTLi
LARGE1	-2.71625	HNRNPL down vs CTLi
CCDC18	-3.65802	HNRNPL down vs CTLi
CDHR1	-2.38306	HNRNPL down vs CTLi
SEMA4F	-2.48656	HNRNPL down vs CTLi
SLC45A3	-2.09466	HNRNPL down vs CTLi
B4GAT1	-2.64254	HNRNPL down vs CTLi
RGS19	-3.06711	HNRNPL down vs CTLi
ZDHHC8P1	-4.41958	HNRNPL down vs CTLi
VSIG10	-2.16123	HNRNPL down vs CTLi
METAP1D	-2.45152	HNRNPL down vs CTLi
KIF6	-3.74259	HNRNPL down vs CTLi
BRIP1	-2.05612	HNRNPL down vs CTLi
DUSP6	-2.10062	HNRNPL down vs CTLi
RECQL	-2.23119	HNRNPL down vs CTLi
FAXC	-3.06474	HNRNPL down vs CTLi
LINC02657	-10.1882	HNRNPL down vs CTLi
IKBKE	-2.1484	HNRNPL down vs CTLi
PDZD11	-2.2225	HNRNPL down vs CTLi
CORO1A	-2.0068	HNRNPL down vs CTLi
PCDHB10	-2.33392	HNRNPL down vs CTLi
DERL3	-4.47477	HNRNPL down vs CTLi
SMG1P7	-4.15585	HNRNPL down vs CTLi
SOCS2	-2.94097	HNRNPL down vs CTLi
GJC1	-2.18843	HNRNPL down vs CTLi
NHLRC3	-2.02262	HNRNPL down vs CTLi
PXMP4	-2.05615	HNRNPL down vs CTLi
LINC00339	-2.75509	HNRNPL down vs CTLi
FSD1L	-2.82952	HNRNPL down vs CTLi
FBN1	-2.197	HNRNPL down vs CTLi
RNF128	-4.87091	HNRNPL down vs CTLi
IL15	-28.9397	HNRNPL down vs CTLi
CDKL2	-8.36871	HNRNPL down vs CTLi
BCAR1	-2.10763	HNRNPL down vs CTLi
LOC100507507	-4.4669	HNRNPL down vs CTLi
LINC01451	-3.14987	HNRNPL down vs CTLi
RASA3	-3.94538	HNRNPL down vs CTLi
RIMS2	-5.99271	HNRNPL down vs CTLi
ARHGAP11A-SCG5	-3.66116	HNRNPL down vs CTLi
LINC00519	-4.51962	HNRNPL down vs CTLi
CDK5R1	-2.0972	HNRNPL down vs CTLi
PARVB	-2.43178	HNRNPL down vs CTLi
NLRC5	-4.83089	HNRNPL down vs CTLi
PPM1K	-2.33083	HNRNPL down vs CTLi
MPV17L2	-2.21457	HNRNPL down vs CTLi
CSF2	-9.86262	HNRNPL down vs CTLi
LINC00942	-8.4035	HNRNPL down vs CTLi
CNTNAP1	-2.91336	HNRNPL down vs CTLi
PPP1R3G	-8.39964	HNRNPL down vs CTLi
EPSTI1	-2.3761	HNRNPL down vs CTLi
SERTAD4-AS1	-9.79334	HNRNPL down vs CTLi
CACNB3	-2.07286	HNRNPL down vs CTLi
TSPAN15	-2.62209	HNRNPL down vs CTLi
CLOCK	-2.12731	HNRNPL down vs CTLi
HHAT	-3.07881	HNRNPL down vs CTLi
ACOT4	-2.32278	HNRNPL down vs CTLi
PRKAB1	-2.42737	HNRNPL down vs CTLi
ZNF239	-2.19924	HNRNPL down vs CTLi
ZNF512	-2.10156	HNRNPL down vs CTLi
IL1B	-2.36846	HNRNPL down vs CTLi
ALG10	-2.06432	HNRNPL down vs CTLi
ZNF69	-6.62486	HNRNPL down vs CTLi
SLC2A12	-5.07167	HNRNPL down vs CTLi
MX2	-14.4176	HNRNPL down vs CTLi
CNTLN	-2.20927	HNRNPL down vs CTLi
TGFB1I1	-2.9959	HNRNPL down vs CTLi
SLC27A6	-3.29834	HNRNPL down vs CTLi
APOBEC3B	-3.0167	HNRNPL down vs CTLi
FCMR	-3.09023	HNRNPL down vs CTLi
LOC730268	-4.9005	HNRNPL down vs CTLi
CD1D	-2.4678	HNRNPL down vs CTLi
CHST8	-2.64642	HNRNPL down vs CTLi
LRP8	-2.28339	HNRNPL down vs CTLi
CDCA7L	-2.05672	HNRNPL down vs CTLi
CDK16	-2.01321	HNRNPL down vs CTLi
EVA1A	-2.28139	HNRNPL down vs CTLi
TMCO3	-2.51873	HNRNPL down vs CTLi
TNFRSF10C	-2.31927	HNRNPL down vs CTLi
ARHGAP31	-2.019	HNRNPL down vs CTLi
CIP2A	-2.01405	HNRNPL down vs CTLi
PRICKLE4	-5.41026	HNRNPL down vs CTLi
TNRC6C-AS1	-10.2497	HNRNPL down vs CTLi
CENPK	-2.51577	HNRNPL down vs CTLi
KCNS2	-2.02124	HNRNPL down vs CTLi
MECOM	-2.85474	HNRNPL down vs CTLi
INSR	-2.21727	HNRNPL down vs CTLi
TMEM65	-2.15717	HNRNPL down vs CTLi
UROD	-2.05862	HNRNPL down vs CTLi
MANBAL	-2.69036	HNRNPL down vs CTLi
LIF	-2.9579	HNRNPL down vs CTLi
TCTN2	-2.12695	HNRNPL down vs CTLi
SLFN11	-8.53713	HNRNPL down vs CTLi
NFATC4	-3.37012	HNRNPL down vs CTLi
CHRNA5	-2.94805	HNRNPL down vs CTLi
NRCAM	-6.84001	HNRNPL down vs CTLi
SNX4	-2.40209	HNRNPL down vs CTLi
DNAJC6	-2.02943	HNRNPL down vs CTLi
BIRC3	-2.44289	HNRNPL down vs CTLi
FAM20C	-3.04987	HNRNPL down vs CTLi
FOXCUT	-7.24751	HNRNPL down vs CTLi
FAM225A	-12.0166	HNRNPL down vs CTLi
IER3	-2.81797	HNRNPL down vs CTLi
RAC2	-3.96419	HNRNPL down vs CTLi
ST6GAL1	-2.36182	HNRNPL down vs CTLi
PLAAT4	-8.77717	HNRNPL down vs CTLi
LMCD1	-3.55032	HNRNPL down vs CTLi
KRTAP2-3	-6.713	HNRNPL down vs CTLi
PRR15	-2.08313	HNRNPL down vs CTLi
GPR155	-2.2363	HNRNPL down vs CTLi
UBA7	-2.41162	HNRNPL down vs CTLi
FAM92A	-2.21434	HNRNPL down vs CTLi
C11orf95	-2.01758	HNRNPL down vs CTLi
ANK1	-2.55668	HNRNPL down vs CTLi
ZNF664-RFLNA	-960.368	HNRNPL down vs CTLi
RHBDL1	-2.85846	HNRNPL down vs CTLi
LOC728613	-2.04437	HNRNPL down vs CTLi
LGALS9C	-2.55047	HNRNPL down vs CTLi
DHX58	-3.98908	HNRNPL down vs CTLi
EFNB3	-3.69869	HNRNPL down vs CTLi
REXO5	-2.3788	HNRNPL down vs CTLi
ZDHHC14	-2.82366	HNRNPL down vs CTLi
HELLS	-2.10335	HNRNPL down vs CTLi
LHFPL6	-2.61665	HNRNPL down vs CTLi
MCOLN3	-3.58734	HNRNPL down vs CTLi
B4GALT6	-6.05107	HNRNPL down vs CTLi
KRT31	-2.0041	HNRNPL down vs CTLi
PLAC1	-2.04991	HNRNPL down vs CTLi
CLSTN2	-7.07143	HNRNPL down vs CTLi
ABALON	-2.01376	HNRNPL down vs CTLi
C3orf18	-3.7426	HNRNPL down vs CTLi
RASGRP3	-2.41584	HNRNPL down vs CTLi
NME1-NME2	-8.66238	HNRNPL down vs CTLi
TMEM92	-7.33506	HNRNPL down vs CTLi
LINC00696	-2.41584	HNRNPL down vs CTLi
WNT3	-3.86609	HNRNPL down vs CTLi
MMP9	-10.613	HNRNPL down vs CTLi
PCDHGB5	-3.43545	HNRNPL down vs CTLi
FGF5	-12.4396	HNRNPL down vs CTLi
IL18R1	-2.00087	HNRNPL down vs CTLi
CCDC74B	-6.21589	HNRNPL down vs CTLi
NIFK-AS1	-2.00498	HNRNPL down vs CTLi
TNFRSF6B	-22.4994	HNRNPL down vs CTLi
LOC100652758	-3.80641	HNRNPL down vs CTLi
PGPEP1	-2.07024	HNRNPL down vs CTLi
GLB1L	-2.0508	HNRNPL down vs CTLi
L3MBTL3	-2.3206	HNRNPL down vs CTLi
IFIT5	-2.15522	HNRNPL down vs CTLi
HSPB11	-2.13272	HNRNPL down vs CTLi
SACS	-2.4397	HNRNPL down vs CTLi
ATP8A2	-9.78339	HNRNPL down vs CTLi
CDH10	-2.38108	HNRNPL down vs CTLi
LOC105274304	-3.57984	HNRNPL down vs CTLi
FOXL1	-2.28446	HNRNPL down vs CTLi
DNASE1L1	-2.12955	HNRNPL down vs CTLi
MYH16	-6.8756	HNRNPL down vs CTLi
GDPD5	-5.40888	HNRNPL down vs CTLi
RGL2	-2.39244	HNRNPL down vs CTLi
SDF2L1	-2.1256	HNRNPL down vs CTLi
SCUBE2	-7.00176	HNRNPL down vs CTLi
ZNF788P	-2.04838	HNRNPL down vs CTLi
QRICH2	-2.06427	HNRNPL down vs CTLi
SLC22A18	-3.24413	HNRNPL down vs CTLi
CUL7	-2.02283	HNRNPL down vs CTLi
PRKAR1B	-2.04355	HNRNPL down vs CTLi
C2orf27A	-2.18938	HNRNPL down vs CTLi
PWAR6	-2.70811	HNRNPL down vs CTLi
RBP1	-2.26836	HNRNPL down vs CTLi
SERF1B	-2.02775	HNRNPL down vs CTLi
C1orf216	-2.14182	HNRNPL down vs CTLi
SLC39A11	-2.9484	HNRNPL down vs CTLi
ARHGAP10	-2.05493	HNRNPL down vs CTLi
PIMREG	-2.04609	HNRNPL down vs CTLi
CHROMR	-2.2252	HNRNPL down vs CTLi
LINC00941	-2.90009	HNRNPL down vs CTLi
CDKN2AIPNL	-2.44128	HNRNPL down vs CTLi
CITED4	-2.82214	HNRNPL down vs CTLi
PEX5L	-4.62222	HNRNPL down vs CTLi
HACD1	-2.32184	HNRNPL down vs CTLi
INSYN2B	-2.98992	HNRNPL down vs CTLi
ZBTB42	-2.61044	HNRNPL down vs CTLi
PPP1R14A	-3.96963	HNRNPL down vs CTLi
ARHGAP25	-2.93381	HNRNPL down vs CTLi
SFR1	-2.7906	HNRNPL down vs CTLi
SH2B3	-2.47284	HNRNPL down vs CTLi
TCTEX1D2	-2.14708	HNRNPL down vs CTLi
ADAMTS7	-8.42786	HNRNPL down vs CTLi
LOC440895	-4.30623	HNRNPL down vs CTLi
NOG	-19.5767	HNRNPL down vs CTLi
FCRLA	-5.34768	HNRNPL down vs CTLi
ATP2A1-AS1	-3.20497	HNRNPL down vs CTLi
HTR1D	-5.02122	HNRNPL down vs CTLi
DOK3	-2.99977	HNRNPL down vs CTLi
PIFO	-3.24868	HNRNPL down vs CTLi
NEGR1	-2.73916	HNRNPL down vs CTLi
NOX5	-3.30245	HNRNPL down vs CTLi
LOC100132077	-3.06641	HNRNPL down vs CTLi
LOC100996740	-4.81662	HNRNPL down vs CTLi
SERPINF1	-2.92167	HNRNPL down vs CTLi
LHX5	-4.66784	HNRNPL down vs CTLi
FGF1	-2.03562	HNRNPL down vs CTLi
NETO1	-2.08647	HNRNPL down vs CTLi
BMP6	-19.1671	HNRNPL down vs CTLi
LRRC29	-3.48417	HNRNPL down vs CTLi
CD164L2	-8.14885	HNRNPL down vs CTLi
NUDT4B	-9.88347	HNRNPL down vs CTLi
SERF1A	-2.13853	HNRNPL down vs CTLi
TMEM255B	-9.55081	HNRNPL down vs CTLi
KIAA0754	-3.06405	HNRNPL down vs CTLi
SLC12A9	-2.06921	HNRNPL down vs CTLi
SCLT1	-2.40879	HNRNPL down vs CTLi
IFT57	-2.06528	HNRNPL down vs CTLi
LOC100287467	-2.04305	HNRNPL down vs CTLi
LMX1B	-2.93899	HNRNPL down vs CTLi
EFEMP2	-4.20956	HNRNPL down vs CTLi
MYOM3	-5.18139	HNRNPL down vs CTLi
PLAAT3	-11.4338	HNRNPL down vs CTLi
GBGT1	-2.4712	HNRNPL down vs CTLi
MIR503HG	-4.8835	HNRNPL down vs CTLi
CDH18	-6.3917	HNRNPL down vs CTLi
UCP2	-3.45426	HNRNPL down vs CTLi
HSF2BP	-3.68082	HNRNPL down vs CTLi
TMEM8B	-3.52853	HNRNPL down vs CTLi
FAAH	-2.02291	HNRNPL down vs CTLi
C17orf99	-4.95099	HNRNPL down vs CTLi
ANOS1	-2.37375	HNRNPL down vs CTLi
MOCS1	-2.2092	HNRNPL down vs CTLi
IL11	-3.83635	HNRNPL down vs CTLi
RAPGEF3	-2.62592	HNRNPL down vs CTLi
GAS6-DT	-2.79582	HNRNPL down vs CTLi
FOXD1	-3.17089	HNRNPL down vs CTLi
PPP1R14B-AS1	-2.0869	HNRNPL down vs CTLi
NPTXR	-2.57186	HNRNPL down vs CTLi
RNF180	-2.77906	HNRNPL down vs CTLi
FAM78A	-7.82821	HNRNPL down vs CTLi
RASSF8-AS1	-4.49805	HNRNPL down vs CTLi
RGS14	-2.34897	HNRNPL down vs CTLi
TMEM231	-2.24107	HNRNPL down vs CTLi
FAM111B	-2.20741	HNRNPL down vs CTLi
ALOX15B	-2.03375	HNRNPL down vs CTLi
CRYZL2P	-2.06778	HNRNPL down vs CTLi
SH2D2A	-3.1806	HNRNPL down vs CTLi
PKN3	-2.04857	HNRNPL down vs CTLi
TXNRD3	-2.39422	HNRNPL down vs CTLi
RHOBTB1	-3.56172	HNRNPL down vs CTLi
POLE2	-2.32493	HNRNPL down vs CTLi
MGST3	-2.40326	HNRNPL down vs CTLi
MTMR9	-2.02347	HNRNPL down vs CTLi
GPC6	-2.94531	HNRNPL down vs CTLi
LRRC45	-2.40804	HNRNPL down vs CTLi
VIM-AS1	-12.2244	HNRNPL down vs CTLi
BST1	-10.3628	HNRNPL down vs CTLi
SAMD14	-9.25562	HNRNPL down vs CTLi
HSH2D	-5.63829	HNRNPL down vs CTLi
MED14OS	-2.59632	HNRNPL down vs CTLi
P4HA3	-6.03154	HNRNPL down vs CTLi
LINC00623	-3.55288	HNRNPL down vs CTLi
CBR3	-5.4755	HNRNPL down vs CTLi
FBXO15	-2.64642	HNRNPL down vs CTLi
NKILA	-11.3313	HNRNPL down vs CTLi
BHLHE41	-6.1592	HNRNPL down vs CTLi
CNKSR2	-12.2113	HNRNPL down vs CTLi
REEP2	-2.06427	HNRNPL down vs CTLi
PKIB	-5.41533	HNRNPL down vs CTLi
C6orf223	-3.04719	HNRNPL down vs CTLi
KLHL34	-4.00621	HNRNPL down vs CTLi
PBLD	-2.80071	HNRNPL down vs CTLi
MGAT5B	-3.07744	HNRNPL down vs CTLi
DCHS1	-3.25208	HNRNPL down vs CTLi
SCFD2	-2.21549	HNRNPL down vs CTLi
MMP19	-4.48236	HNRNPL down vs CTLi
TMEM200B	-5.8151	HNRNPL down vs CTLi
LRRC4	-2.76455	HNRNPL down vs CTLi
LINC00857	-6.1592	HNRNPL down vs CTLi
KIF4B	-2.3105	HNRNPL down vs CTLi
LNCOG	-4.09831	HNRNPL down vs CTLi
GOLGA7B	-4.61449	HNRNPL down vs CTLi
FZD10	-2.87148	HNRNPL down vs CTLi
TMOD2	-2.02404	HNRNPL down vs CTLi
GP1BB	-6458.11	HNRNPL down vs CTLi
CYTOR	-2.22398	HNRNPL down vs CTLi
GPR143	-6.14022	HNRNPL down vs CTLi
FZD5	-2.46695	HNRNPL down vs CTLi
C11orf45	-2.28186	HNRNPL down vs CTLi
PCDHGB3	-3.23656	HNRNPL down vs CTLi
CRYZL2P-SEC16B	-5.09535	HNRNPL down vs CTLi
LOXL1	-11.4566	HNRNPL down vs CTLi
PSTPIP2	-2.16785	HNRNPL down vs CTLi
SLC26A4	-2.64642	HNRNPL down vs CTLi
PCDHB5	-4.38859	HNRNPL down vs CTLi
CDC14C	-2.25465	HNRNPL down vs CTLi
WDPCP	-2.53898	HNRNPL down vs CTLi
RARA-AS1	-2.50215	HNRNPL down vs CTLi
FANCM	-2.15444	HNRNPL down vs CTLi
LINC02551	-3.39643	HNRNPL down vs CTLi
SLC35F3	-2.69303	HNRNPL down vs CTLi
TRPC1	-3.76739	HNRNPL down vs CTLi
TMEM53	-2.59672	HNRNPL down vs CTLi
FBXL6	-2.23487	HNRNPL down vs CTLi
RUSC1-AS1	-3.52807	HNRNPL down vs CTLi
CHSY3	-2.98877	HNRNPL down vs CTLi
ITGB3	-17.1847	HNRNPL down vs CTLi
UBXN11	-2.08401	HNRNPL down vs CTLi
HLA-G	-5.0603	HNRNPL down vs CTLi
PSIP1	-2.02546	HNRNPL down vs CTLi
NPY4R2	-3.31713	HNRNPL down vs CTLi
TNS1	-2.67744	HNRNPL down vs CTLi
KCNMB4	-4.58373	HNRNPL down vs CTLi
SYNE3	-2.21164	HNRNPL down vs CTLi
