# Supplementary material for: Regulation of integrin and extracellular matrix genes by HNRNPL is necessary for epidermal renewal
Source: PLoS Biol. 2021 Sep 20;19(9):e3001378. doi: 10.1371/journal.pbio.3001378 (PMC8452081; doi:10.1371/journal.pbio.3001378)
Supplement: S2 Table — List of the 69 ECM and hemidesmosome genes that are decreased in expression upon HNRNPL knockdown. ECM, extracellular matrix; HNRNPL, heterogeneous nuclear ribonucleoprotein L. (XLSX) [file pbio.3001378.s006.xlsx]

## Sheet: Sheet1
Supplementary Table 2. Extracellular matrix and hemidesmosome genes downregulated upon HNRNPL depletion
DDR1
ITGB1
SPARC
ITGB5
ITGB4
ITGB3
SERPINE1
COL12A1
TNC
LAMC2
LAMC1
LOXL1
LOXL2
CAPNS1
DAG1
CAPN2
ITGAV
ITGB6
COL17A1
CD151
PLEC
ADAMTS9
ITGA3
MMP2
ITGA2
NPNT
HSPG2
MMP9
MMP10
ADAM19
MMP14
VCAN
COL4A2
COL4A1
PXDN
COL6A1
COL8A1
MMP19
ADAM8
ITGA6
CD47
ITGA5
GAS6
MATN3
FBN2
COL13A1
LAMA3
PDGFB
HTRA1
NID2
THBS1
SERPINH1
HAS2
TGFB2
TGFB1
LAMB3
LAMB2
FN1
LAMB1
MFAP5
COL1A2
BMP1
COL5A1
MFAP2
TLL1
COL9A2
TGFBI
AGRN
FBN1
