# Supplementary material for: Regulation of integrin and extracellular matrix genes by HNRNPL is necessary for epidermal renewal
Source: PLoS Biol. 2021 Sep 20;19(9):e3001378. doi: 10.1371/journal.pbio.3001378 (PMC8452081; doi:10.1371/journal.pbio.3001378)
Supplement: S3 Table — List of the genes bound by HNRNPL including the coordinates where the peaks were found. ChIP-Seq, chromatin immunoprecipitation sequencing; HNRNPL, heterogeneous nuclear ribonucleoprotein L. (XLSX) [file pbio.3001378.s007.xlsx]

## Sheet: Sheet1
Supplmentary Table 3. ChIP-Seq of HNRNPL in proliferating keratinocytes.
Chr	Start	End	Strand	Peak Score	Distance to TSS	Gene Name
chr14	20811435	20811943	+	1000	-84	PARP2
chr15	39889566	39892782	+	285	17894	THBS1
chr15	39875211	39889271	+	274	8961	THBS1
chr7	5563313	5565887	+	234	5740	ACTB
chr17	57919437	57922471	+	183	2327	MIR21
chr2	113530293	113531477	+	183	-8631	CKAP2L
chr1	209605895	209608787	+	139	1863	MIR205
chr5	52782961	52784613	+	135	7523	FST
chr1	153532076	153534714	+	133	4911	S100A2
chr17	38626987	38627936	+	126	27785	IGFBP4
chr1	28835660	28837895	+	121	1707	SNORA73B
chr10	16933893	16934298	+	110	-74642	RSU1
chr12	52881885	52883774	+	109	4352	KRT6A
chr17	39736319	39738499	+	106	5738	KRT14
chr12	52908835	52912234	+	105	3709	KRT5
chr6	27839147	27839546	+	100	753	HIST1H3I
chr5	3323325	3324413	+	94	-129061	LINC02162
chr1	95002511	95004625	+	92	3845	F3
chr6	26156900	26158172	+	92	-813	HIST1H2BD
chr6	30709631	30711056	+	91	285	FLOT1
chr17	38632075	38632953	+	90	25340	TNS4
chr5	57748368	57748794	+	89	7385	PLK2
chr10	74036032	74037255	+	87	2966	DDIT4
chr17	7077720	7079051	+	85	4498	ASGR1
chr17	62223982	62224693	+	84	638	SNORA50C
chr7	157092137	157092545	+	83	-37369	DNAJB6
chr8	128753678	128754735	+	83	6526	MYC
chr16	56643429	56644416	+	80	1477	MT2A
chr12	132640372	132641400	+	78	11914	NOC4L
chr21	43712613	43713345	+	78	22727	TFF3
chr15	39873322	39875011	+	78	886	THBS1
chr22	50776953	50779024	+	78	-3758	PPP6R2
chr9	90327829	90328638	+	77	-12741	CTSL
chr22	26723091	26723759	+	77	-101855	ASPHD2
chr3	186507693	186508762	+	76	2825	SNORA4
chr19	55945553	55946888	+	76	8010	SHISA7
chr3	194047268	194048777	+	75	-17429	LINC00887
chr16	2010684	2012030	+	74	1110	SNORA10
chr15	71491695	71492351	+	73	-10625	THSD4-AS1
chr1	209604124	209605696	+	72	-568	MIR205
chr21	41510524	41511257	+	72	73468	MIR4760
chr1	94992123	94994126	+	72	14289	F3
chr12	52905216	52906170	+	71	8550	KRT5
chr7	5566427	5566753	+	71	3750	ACTB
chr21	46461951	46462583	+	70	30859	SSR4P1
chr8	48676250	48676945	+	70	-25871	CEBPD
chr12	52912344	52912715	+	69	1714	KRT5
chr11	2208265	2209210	+	69	14444	MIR4686
chr2	241409079	241409649	+	69	-13233	LOC100130449
chr16	30056563	30057130	+	69	-7565	ALDOA
chr11	12189625	12190093	+	68	4629	MIR6124
chr4	38245267	38245684	+	67	-123060	LINC02513
chr11	65193959	65195521	+	66	4471	NEAT1
chr12	108757404	108757865	+	66	-24540	CMKLR1
chr2	113537599	113537978	+	65	5187	IL1A
chr22	50775727	50776804	+	65	-5481	PPP6R2
chr2	239393821	239395652	+	64	59167	ASB1
chr17	39774520	39775969	+	64	5638	KRT17
chr12	76424108	76424824	+	62	1090	PHLDA1
chr12	52906587	52908216	+	62	6842	KRT5
chr18	60770810	60771293	+	61	215562	BCL2
chr2	85135309	85136083	+	61	2933	TMSB10
chrX	153629306	153629826	+	61	944	SNORA70
chr7	31116962	31117517	+	61	25163	ADCYAP1R1
chr4	75492005	75492487	+	61	11655	AREG
chr18	56179683	56180470	+	61	-61692	MIR3591
chr2	238120175	238121813	+	61	126910	COPS8
chr22	46466401	46466875	+	61	263	LOC642648
chr14	69255359	69257217	+	61	4343	ZFP36L1
chr14	69365568	69366691	+	61	79954	ACTN1
chr6	169771768	169772612	+	61	-117981	THBS2
chr15	78177935	78178301	+	61	41070	LOC645752
chr4	82425059	82425443	+	61	-32169	RASGEF1B
chr18	76366104	76367152	+	61	-373647	SALL3
chr6	74229923	74230650	+	61	469	EEF1A1
chr21	45024151	45025305	+	61	5142	MIR6070
chr8	53351412	53351763	+	61	-29148	ST18
chr10	120042083	120042765	+	61	59415	FAM204A
chr1	86046824	86047482	+	60	709	CYR61
chr12	66217263	66217619	+	60	-799	HMGA2
chr16	87885820	87886352	+	59	17019	SLC7A5
chr1	149858640	149859183	+	59	386	HIST2H2AC
chr6	36655351	36655728	+	59	9052	CDKN1A
chr12	52912946	52914140	+	59	700	KRT5
chr2	47104602	47105918	+	59	37747	MCFD2
chr5	57748923	57749497	+	59	6756	PLK2
chr7	5569806	5570081	+	59	397	ACTB
chr2	10658328	10658983	+	59	68801	LOC101929715
chr7	55270775	55271618	+	58	-14554	EGFR-AS1
chr14	23447252	23447946	+	58	-1167	AJUBA
chr6	43705874	43706614	+	57	-31702	VEGFA
chr17	72461629	72462266	+	57	-565	CD300A
chr3	129088653	129089557	+	57	27086	SNORA7B
chr21	43446922	43448035	+	57	5100	ZNF295-AS1
chr6	27840461	27841250	+	56	434	HIST1H4L
chr17	21303756	21304080	+	56	-4530	KCNJ18
chr10	47058283	47059821	+	56	-24482	NPY4R
chr2	242806780	242807872	+	56	-4560	RTP5
chr19	13952078	13952633	+	56	-4882	MIR23A
chr1	149857515	149858137	+	55	406	HIST2H2BE
chr7	157582382	157583179	+	54	-64497	LOC100506585
chr6	27798480	27798889	+	54	621	HIST1H4K
chr9	131947698	131948122	+	54	-7370	IER5L
chr19	3244326	3245300	+	54	19330	CELF5
chr6	74223148	74224910	+	54	4132	SNORD141A
chr19	11575442	11576432	+	54	15866	ELAVL3
chr7	150056267	150057381	+	54	-9055	REPIN1
chr1	147735669	147736014	+	54	-16499	LOC101927468
chr19	35787994	35789316	+	54	5666	MAG
chr19	33996660	33997351	+	54	15794	PEPD
chr21	45378368	45379040	+	54	33425	AGPAT3
chr1	5446754	5447336	+	54	-177086
chr20	36542258	36542886	+	54	11073	VSTM2L
chr6	27113459	27114100	+	54	858	HIST1H2BK
chr4	81128785	81129479	+	54	10475	PRDM8
chr15	28350617	28351365	+	54	-6533	OCA2
chr7	55272024	55272811	+	53	-15775	EGFR-AS1
chr2	20365399	20366049	+	53	59203	SDC1
chr11	65271148	65271719	+	53	-2155	MASCRNA
chr14	69252530	69254686	+	53	7023	ZFP36L1
chr9	98789001	98789470	+	53	-5142	LINC00092
chr21	44082399	44082894	+	53	8784	PDE9A
chr10	105795583	105796154	+	53	12076	MIR936
chr11	65273793	65275390	+	53	312	TALAM1
chr11	65245278	65245588	+	52	-19776	MALAT1
chr6	44221736	44222598	+	52	-145	MIR4647
chr7	128527737	128528359	+	52	21646	LOC100130705
chr13	110695576	110696365	+	52	-9662	LINC00396
chr17	39788850	39789383	+	52	7335	KRT42P
chr1	203275811	203276542	+	51	1512	BTG2
chr21	44579925	44581223	+	51	-8544	CRYAA
chr17	39848266	39849164	+	51	3588	EIF1
chr17	38634747	38635088	+	50	22937	TNS4
chr2	20364409	20365302	+	50	60072	SDC1
chr4	119201250	119201650	+	49	1105	SNORA24
chr5	150992042	150992669	+	49	-43850	FAT2
chr10	74033867	74034252	+	49	382	DDIT4
chr9	94457509	94457938	+	49	-59096	MIR3910-2
chr1	86048613	86050315	+	49	3020	CYR61
chr14	106157188	106157517	+	49	-18208	ELK2AP
chr17	76968696	76969026	+	49	7200	LGALS3BP
chr15	63340835	63341129	+	49	346	TPM1
chr11	122927164	122928105	+	49	5409	HSPA8
chr21	43375219	43375456	+	49	-1338	C2CD2
chr10	75672081	75672345	+	48	1354	PLAU
chr14	69445478	69445860	+	48	414	ACTN1
chr17	38643962	38644821	+	47	13463	TNS4
chr1	207097326	207098072	+	47	-2321	FCMR
chr4	177713181	177714050	+	47	284	VEGFC
chr17	73718714	73719512	+	47	-1663	ITGB4
chr1	202593558	202594235	+	47	18685	SYT2
chr4	1653684	1654504	+	47	31624	FAM53A
chr8	49829343	49829951	+	47	4352	SNAI2
chr18	60865979	60866783	+	47	120232	BCL2
chr6	26215627	26216103	+	47	1007	HIST1H2BG
chr9	127020305	127020657	+	47	-49	NEK6
chr2	235422705	235424044	+	47	-17677	ARL4C
chr2	43448099	43450250	+	47	4571	ZFP36L2
chr6	170762054	170762467	+	47	100157	PSMB1
chr22	46375632	46376251	+	47	-2933	WNT7B
chr16	28100562	28101416	+	47	-26159	GSG1L
chr11	60883720	60884589	+	47	14224	CD5
chr2	218670225	218670732	+	47	27978	SNORA115
chr9	91985415	91985752	+	46	51817	SECISBP2
chr17	16346475	16346970	+	46	2182	SNORD65
chr15	101326143	101326648	+	46	-93502	ALDH1A3
chr9	34612412	34612710	+	46	-451	RPP25L
chr6	31802731	31803232	+	46	-59	SNORD48
chr7	27407454	27408050	+	46	-120904	EVX1-AS
chr10	134327811	134328420	+	46	-23168	INPP5A
chr1	7163223	7163582	+	46	286412	LOC102725193
chr2	70315113	70315433	+	46	688	PCBP1
chr19	42422358	42423369	+	46	-10109	LOC100505585
chr2	122288435	122289017	+	46	270	RNU4ATAC
chr2	237502357	237502789	+	46	24193	ACKR3
chr9	137837951	137838359	+	46	-28306	FCN1
chr12	46750665	46751729	+	46	15448	SLC38A2
chr9	74979186	74979743	+	46	44	ZFAND5
chr14	102149680	102150116	+	46	-46876	LINC00239
chr2	527044	527537	+	46	-18515	LINC01875
chr5	8615227	8615678	+	46	154414	MIR4458
chr4	15935676	15936140	+	46	4455	FGFBP1
chr17	73749826	73750225	+	46	11255	GALK1
chr10	50949705	50950344	+	46	20021	OGDHL
chr1	154686516	154687202	+	46	-86403	ADAR
chr9	88667862	88668422	+	46	46368	GOLM1
chr11	17095161	17095562	+	46	3859	RPS13
chr10	129858092	129858636	+	46	2325	AS-PTPRE
chr13	22545081	22546093	+	46	-93288	LINC00424
chr5	176874061	176874542	+	46	505	PRR7
chr1	28841456	28841845	+	46	-3095	RCC1
chr6	13590787	13591142	+	46	16105	SIRT5
chr1	160163705	160164063	+	46	3599	CASQ1
chr17	73750794	73751459	+	46	10154	GALK1
chr13	31418507	31418783	+	46	-38054	LINC00545
chr13	100088727	100089084	+	46	62655	LINC01232
chr10	132588198	132588456	+	46	172604	MIR378C
chr9	138665891	138666407	+	46	72118	KCNT1
chr20	60330292	60330800	+	46	-35742	LOC100128310
chr2	16575915	16576274	+	46	271040	FAM49A
chr6	151186969	151187304	+	46	321	MTHFD1L
chr2	216241447	216241787	+	45	59174	FN1
chr12	56326502	56326845	+	45	861	DGKA
chr16	14580744	14581118	+	45	-116808	LINC02130
chr5	149034289	149035456	+	44	73737	ARHGEF37
chr19	12904149	12904624	+	44	2076	JUNB
chr17	39740577	39740933	+	44	2392	KRT14
chr19	42784112	42784424	+	44	-4549	CIC
chr16	82660656	82661527	+	43	692	CDH13
chr19	18453422	18453690	+	43	2159	PGPEP1
chr21	43859718	43860023	+	43	35899	UBASH3A
chr4	7132456	7133224	+	43	-27737	LINC02447
chr12	106534250	106534637	+	43	-632	NUAK1
chr22	37220605	37221262	+	43	-5416	PVALB
chr4	185213467	185213987	+	43	61403	LINC02363
chr20	1258288	1258967	+	43	11692	SNPH
chr15	60639865	60640110	+	43	50198	ANXA2
chr15	40622260	40622856	+	43	6301	INAFM2
chr15	69678169	69678667	+	42	-28167	KIF23
chr19	47993263	47993752	+	42	5968	NAPA-AS1
chr1	23004752	23005699	+	42	25751	C1QB
chr6	169647009	169648501	+	42	6454	THBS2
chr1	183157633	183157998	+	42	2641	LAMC2
chr14	105131177	105131949	+	42	332	LINC02280
chr16	2390176	2390579	+	42	370	ABCA3
chr2	10373548	10373877	+	42	-40915	MIR4261
chr7	5568316	5569259	+	42	1553	ACTB
chr8	139817058	139817472	+	42	108984	COL22A1
chr4	140476755	140477121	+	41	985	SETD7
chr5	149642781	149643187	+	41	26419	CAMK2A
chr6	132267973	132268684	+	41	4190	CTGF
chr17	40373736	40374223	+	41	-27429	GHDC
chr14	69257681	69258257	+	41	2662	ZFP36L1
chr9	128509161	128509429	+	41	-322	PBX3
chr2	240854919	240855207	+	41	27448	MIR4786
chr22	46376474	46376910	+	41	-3684	WNT7B
chr5	6447261	6448689	+	41	-761	UBE2QL1
chr11	65271870	65273581	+	41	-863	MASCRNA
chr15	60688795	60689585	+	41	995	ANXA2
chr1	94999999	95001063	+	41	6882	F3
chr21	39994203	39994673	+	41	-37569	ERG
chr18	28565674	28566091	+	41	56899	DSC3
chr1	209602619	209603662	+	41	975	MIR205HG
chr15	30465177	30465562	+	41	-22870	LINC02249
chr17	57918683	57918936	+	41	182	MIR21
chr19	51298200	51298657	+	41	3954	SNORD88B
chr18	47013810	47014372	+	41	348	MIR1539
chr21	36365977	36366216	+	41	45627	RUNX1-IT1
chr13	114560888	114561763	+	41	5751	GAS6
chr9	36763793	36764882	+	41	59259	MIR4475
chr1	27190266	27191453	+	41	1230	SFN
chr18	21512556	21513290	+	41	-59814	TTC39C
chr2	121891527	121892281	+	41	150874	TFCP2L1
chr1	28904323	28904866	+	41	740	SNORD99
chr7	149700366	149700831	+	41	-37846	LOC100134040
chr14	103386529	103386825	+	41	-2316	AMN
chr1	155914859	155915252	+	41	3575	RXFP4
chr17	57915636	57917939	+	41	-1840	MIR21
chr18	21456359	21457253	+	41	3822	LAMA3
chr8	128754862	128755261	+	41	7381	MYC
chr20	23169028	23169340	+	41	-55911	LINC00656
chr2	239621641	239622258	+	41	-134724	TWIST2
chr6	3777064	3777610	+	41	-25091	PXDC1
chr12	52885474	52886285	+	40	1302	KRT6A
chr2	225783011	225784170	+	40	28192	DOCK10
chr16	50726471	50727318	+	39	-4156	NOD2
chr15	60636074	60636568	+	39	53864	ANXA2
chr3	96696799	96697077	+	39	163513	EPHA6
chr17	39904980	39905260	+	39	-14222	HAP1
chr9	92099405	92099912	+	39	-5047	SEMA4D
chr22	36719846	36720190	+	39	-37065	MIR6819
chr1	33190206	33190526	+	39	-17146	KIAA1522
chr19	3475694	3475916	+	39	4735	SMIM24
chr19	13943863	13944241	+	39	3051	LOC284454
chr1	9537603	9537913	+	39	-48703	LOC100506022
chr4	30759434	30759708	+	39	37534	PCDH7
chr3	128417267	128417530	+	39	-27581	RAB7A
chr2	143899822	143900044	+	39	13034	ARHGAP15
chr19	30607083	30607883	+	39	174337	URI1
chr14	106035657	106036007	+	39	37640	LOC105370697
chr2	8736967	8737461	+	39	-13292	LINC01814
chr4	1713537	1713922	+	39	739	SLBP
chr6	40318128	40318664	+	39	5349	LINC00951
chr21	35357398	35358075	+	39	9053	LOC101928126
chr3	76195869	76196193	+	39	-361297	ZNF717
chr9	139617552	139617827	+	39	3000	SNORA17B
chr5	96366115	96366350	+	39	72076	LNPEP
chr19	41744266	41744549	+	39	11747	AXL
chr11	133771745	133772402	+	39	-438	MIR4697HG
chr6	41606735	41607018	+	39	681	MDFI
chr3	141000321	141000616	+	39	-42587	ZBTB38
chr21	34764426	34764810	+	39	-10584	IFNGR2
chr7	3581008	3581257	+	39	240052	SDK1
chr9	128171831	128172479	+	39	148082	GAPVD1
chr19	13944340	13944838	+	39	2514	LOC284454
chr1	966660	966976	+	39	11315	AGRN
chr2	5010619	5010942	+	39	-306968	LINC01249
chr17	48081495	48081897	+	39	-9108	DLX3
chr12	54681562	54681834	+	39	7165	HNRNPA1P10
chr4	75324429	75324691	+	39	13745	AREG
chr1	228590099	228590382	+	39	4277	TRIM11
chr19	3970063	3970400	+	39	890	DAPK3
chr22	47555215	47555484	+	39	-185972	LOC339685
chr6	33266558	33267539	+	39	117	RGL2
chr3	150255728	150255986	+	39	8571	SERP1
chr1	183184678	183185318	+	39	29824	LAMC2
chr2	85133231	85133934	+	39	819	TMSB10
chr12	119013694	119014197	+	39	185539	LINC02423
chr7	45196591	45196917	+	39	-613	RAMP3
chr21	46841840	46842080	+	39	2995	COL18A1-AS1
chr2	149340659	149340895	+	39	-61783	EPC2
chr9	110661894	110662116	+	39	-410004	KLF4
chr9	91287545	91287895	+	39	73100	MIR4289
chr17	30418986	30419288	+	39	-50336	RHOT1
chr13	20966520	20966801	+	39	41325	MIR4499
chr1	1566087	1566410	+	39	-1312	MMP23B
chr1	144550217	144550635	+	39	-43262	NBPF8
chr10	135075190	135075422	+	39	-13917	MIR202HG
chr14	98047595	98047852	+	39	105272	LINC02291
chr3	69421137	69421627	+	39	14073	FRMD4B
chr7	130587960	130588679	+	39	9750	LINC-PINT
chr13	21071522	21072000	+	39	28251	CRYL1
chr22	44730041	44730288	+	39	-21433	SHISAL1
chr19	18131275	18131553	+	39	12437	ARRDC2
chr22	18407920	18408152	+	39	-18384	MICAL3
chr17	38242915	38243417	+	39	13812	NR1D1
chr16	2302042	2302288	+	39	-563	ECI1
chr11	62657420	62657726	+	39	8402	SLC3A2
chr17	74117213	74117678	+	39	-17577	EXOC7
chr3	132600845	132601265	+	39	-156077	TMEM108
chr19	42376881	42377483	+	39	3485	MIR6797
chr2	2856197	2856528	+	39	273436	LINC01250
chr20	31171894	31172190	+	39	833	NOL4L
chr7	157450488	157450858	+	39	-83559	MIR153-2
chr1	24126628	24126961	+	39	240	GALE
chr22	31500812	31501404	+	39	2465	SELENOM
chr7	39299672	39300062	+	39	68866	SNORA20B
chr13	31038420	31039097	+	39	-294	HMGB1
chr13	112273621	112274365	+	39	25637	LINC02337
chr2	43450579	43451030	+	39	2941	ZFP36L2
chr1	11398462	11398823	+	39	65387	UBIAD1
chr1	7715592	7716015	+	39	-13987	CAMTA1
chr20	43033314	43033913	+	39	-3147	MIR3646
chr13	22510662	22511085	+	39	-58574	LINC00424
chr22	41663688	41663971	+	39	-14775	MIR6889
chr14	91815544	91815854	+	39	68489	CCDC88C
chr7	1067607	1067855	+	39	337	C7orf50
chr10	785544	785825	+	39	-50076	DIP2C
chr17	39780015	39780284	+	39	733	KRT17
chr4	119203630	119203886	+	39	3413	SNORA24
chr9	93456714	93457268	+	39	-51604	DIRAS2
chr1	9119966	9120839	+	39	9485	SLC2A5
chr21	40180324	40180620	+	39	2717	ETS2
chr1	183187670	183188124	+	39	32723	LAMC2
chr19	4825348	4825629	+	39	6266	TICAM1
chr4	121993556	121993982	+	39	-96	NDNF
chr5	167298720	167299050	+	39	116944	TENM2
chr13	21072111	21072612	+	39	27651	CRYL1
chr14	103082177	103082451	+	39	23318	RCOR1
chr1	1446971	1447257	+	39	-409	ATAD3A
chr2	240267521	240268520	+	39	5479	MIR2467
chr1	67277916	67278138	+	39	-11085	INSL5
chr10	24485120	24485438	+	39	-12441	KIAA1217
chr2	67898978	67900046	+	39	153182	LINC01812
chr15	79285300	79285905	+	39	12400	RASGRF1
chr9	132348273	132348523	+	39	-22765	NTMT1
chr6	34011856	34012681	+	39	-44440	MIR1275
chr7	131271536	131272524	+	39	-30654	PODXL
chr22	39710924	39711198	+	39	251	SNORD83A
chr22	43539101	43539388	+	39	159	MCAT
chr9	136334993	136335532	+	39	9014	SLC2A6
chr8	22662141	22662383	+	39	-73223	LOC101929237
chr6	43139162	43139489	+	39	292	SRF
chr12	132844516	132844743	+	39	-7348	LOC100130238
chr2	122534604	122534916	+	39	21639	TSN
chr3	196421260	196421652	+	39	17709	CEP19
chr13	100067100	100067443	+	39	58886	MIR623
chr4	185401133	185401361	+	39	-5521	IRF2
chr9	141037374	141037610	+	39	-7073	TUBBP5
chr17	7218564	7219004	+	39	-126	GPS2
chr21	44090141	44090778	+	39	16597	PDE9A
chr17	39738905	39740253	+	39	3568	KRT14
chr10	8154915	8155336	+	39	58458	GATA3
chr6	1737997	1738601	+	39	127618	FOXC1
chr3	135634237	135634538	+	39	-50128	PPP2R3A
chr1	183214745	183215078	+	38	59098	NMNAT2
chr6	112141838	112142125	+	38	52674	FYN
chr6	33244320	33244570	+	38	-472	B3GALT4
chr11	66105081	66105384	+	38	-1232	RIN1
chr16	81659926	81660602	+	38	15311	MIR6504
chr1	6674862	6675390	+	38	1370	PHF13
chr6	2491374	2491955	+	38	-143070	LINC02521
chr2	236772170	236772398	+	38	304368	GBX2
chr1	209944146	209944515	+	38	2497	TRAF3IP3
chr19	47265555	47265841	+	38	-15978	STRN4
chr20	62486893	62487119	+	38	-5560	ABHD16B
chr22	39918661	39918949	+	38	2236	ATF4
chr20	48729266	48729662	+	38	271	UBE2V1
chr22	25458477	25458756	+	38	34675	KIAA1671
chr10	75571254	75571520	+	38	202	NDST2
chr9	73536798	73537083	+	38	-52966	TRPM3
chr8	27368466	27368688	+	38	19892	EPHX2
chr1	1821945	1822399	+	38	384	GNB1
chr19	47507363	47507728	+	38	-15556	NPAS1
chr6	26123274	26124008	+	38	491	HIST1H2BC
chr17	38656801	38657080	+	38	914	TNS4
chr22	29696525	29696861	+	38	-6292	GAS2L1
chr6	47310596	47311207	+	38	-33218	TNFRSF21
chr11	111783209	111783595	+	38	-58	HSPB2
chr2	96914464	96914822	+	37	17108	TMEM127
chr11	66094456	66095216	+	37	9164	RIN1
chr4	15942058	15942510	+	37	-1921	FGFBP1
chr6	1619879	1620195	+	37	9356	FOXC1
chr11	125092450	125092814	+	37	58073	PKNOX2
chr16	46949373	46950047	+	37	-29324	SNORD148
chr12	125394274	125395811	+	37	4545	UBC
chr11	66623880	66624169	+	37	-852	LRFN4
chr14	69349103	69349542	+	37	-86362	ZFP36L1
chr17	4801850	4802150	+	37	-948	C17orf107
chr17	38651930	38652793	+	37	5493	TNS4
chr6	133140229	133140610	+	37	2061	SNORA33
chr9	94473724	94474208	+	37	-75339	MIR3910-2
chr1	169812849	169813146	+	37	48447	C1orf112
chr17	57970643	57970926	+	37	377	RPS6KB1
chr13	20966912	20967255	+	37	40902	MIR4499
chr3	49444243	49444511	+	37	5153	RHOA
chr2	27603064	27603294	+	37	132	ZNF513
chr1	205180211	205180580	+	37	332	DSTYK
chr2	220318795	220319172	+	37	-6551	SPEG
chr11	122923377	122923599	+	37	9555	HSPA8
chr3	181419809	181420084	+	37	-9766	SOX2
chr2	20418133	20418587	+	37	6567	SDC1
chr8	144951812	144952143	+	37	655	EPPK1
chr17	41852542	41852836	+	37	3679	DUSP3
chr16	30908052	30908383	+	37	289	CTF1
chr17	7478571	7478859	+	36	684	SNORA48
chr11	130491268	130491571	+	36	-45211	MIR8052
chr6	30708848	30709418	+	36	1495	FLOT1
chr2	43205233	43205468	+	36	61332	LINC01819
chr9	130207052	130207586	+	36	3597	SNORA65
chr11	119612408	119612967	+	36	12394	LOC102724301
chr13	52026370	52027119	+	36	531	INTS6
chr15	77265921	77266278	+	36	-20922	PSTPIP1
chr3	38420702	38420948	+	36	32574	XYLB
chr17	77997989	77998635	+	36	11345	TBC1D16
chr1	17759673	17759973	+	36	5236	RCC2
chr3	23852082	23852394	+	36	304	UBE2E1
chr17	73745715	73746069	+	36	15388	GALK1
chr7	155711400	155711746	+	36	-42340	LOC389602
chr8	38627232	38627670	+	36	12694	TACC1
chr7	6742629	6742860	+	36	3822	ZNF12
chr11	12197063	12197401	+	36	12002	MIR6124
chr21	9468788	9469133	+	36	-356872	MIR3648-2
chr3	126873321	126873955	+	36	-38336	C3orf56
chr18	21524279	21524601	+	36	-48297	TTC39C
chr13	114477451	114478170	+	36	15594	TMEM255B
chr2	44393315	44393576	+	36	-2497	PPM1B
chr13	24132519	24133166	+	36	-11667	TNFRSF19
chr6	26032957	26033683	+	36	476	HIST1H2AB
chr13	90966648	90966954	+	36	83365	MIR622
chr6	41546569	41546808	+	36	-19773	MIR4641
chr6	26571855	26572093	+	36	2422	LOC105374988
chr5	141005582	141005830	+	36	-7084	DIAPH1
chr20	24315528	24315809	+	36	-134167	SYNDIG1
chr12	46763140	46764098	+	36	3026	SLC38A2
chr18	43977587	43978137	+	36	63675	RNF165
chr1	95001216	95002255	+	36	5678	F3
chr2	5585001	5585301	+	36	246099	LINC01248
chr2	1683289	1683693	+	36	64828	PXDN
chr11	839054	839504	+	36	3250	POLR2L
chr19	38886171	38886393	+	36	5350	SPRED3
chr22	51059115	51059480	+	36	7304	ARSA
chr17	7482422	7482825	+	36	-182	CD68
chr12	123994663	123995074	+	36	9905	RILPL1
chr7	157091823	157092054	+	36	-37772	DNAJB6
chr2	85136297	85136757	+	36	3764	TMSB10
chr12	46663369	46663642	+	36	-297	SLC38A1
chr17	74563725	74564461	+	36	6378	SNORD1A
chr1	209814900	209815449	+	36	9505	LAMB3
chr4	169599817	169600039	+	36	47160	PALLD
chr16	89630952	89631246	+	36	3261	SNORD68
chr4	124401309	124401550	+	36	80784	SPRY1
chr19	31956257	31956589	+	36	-115992	TSHZ3
chr6	26104228	26104670	+	35	273	HIST1H4C
chr7	5567575	5568235	+	35	2435	ACTB
chr16	23676068	23676317	+	35	-13901	PLK1
chr2	242484799	242485453	+	35	-13020	BOK
chr15	72522307	72523463	+	35	-822	PKM
chr14	50048916	50049743	+	35	3805	RPS29
chr10	12391732	12392119	+	35	383	CAMK1D
chr12	46765070	46765517	+	35	1352	SLC38A2
chr22	39707863	39709088	+	35	1441	SNORD83B
chr1	111746801	111747234	+	35	143	DENND2D
chr1	68154133	68154515	+	35	3464	GADD45A
chr3	195891536	195891892	+	35	22207	LINC00885
chr22	37823190	37823546	+	35	137	ELFN2
chr8	134207073	134207587	+	35	4048	WISP1
chr9	91868933	91869751	+	35	-56768	CKS2
chr17	36666788	36667186	+	35	82267	ARHGAP23
chr15	64105960	64106197	+	35	20069	HERC1
chrX	155238558	155239031	+	35	7701	WASIR1
chr6	133140863	133141192	+	35	2669	SNORA33
chr1	155880854	155881312	+	35	110	RIT1
chr13	41238645	41239124	+	35	1850	FOXO1
chr10	3824865	3825703	+	35	2189	KLF6
chr17	38636086	38636905	+	35	21359	TNS4
chr17	27262142	27262374	+	35	8965	LOC101927018
chr17	56609021	56609402	+	35	234	SEPT4
chr15	80737111	80737641	+	35	40684	ARNT2
chr6	86383667	86383915	+	35	3295	SNORD50A
chr18	12430574	12431022	+	35	-1975	LOC105371998
chr7	47513712	47514442	+	35	-9676	SNORD151
chr16	67063353	67063601	+	35	427	CBFB
chr6	74226121	74227088	+	35	1557	SNORD141A
chr18	56448879	56449259	+	35	-32043	LINC01926
chr7	5466889	5467119	+	35	1554	LOC100129484
chr17	75466062	75466517	+	35	-5036	SEPT9
chr2	43451414	43453521	+	35	1278	ZFP36L2
chr8	28320575	28321054	+	35	27021	FBXO16
chr9	131458940	131459175	+	35	-5726	PKN3
chr1	7714912	7715251	+	35	-14709	CAMTA1
chr6	36575199	36575537	+	35	13278	SRSF3
chr13	109927111	109927510	+	35	-107659	MYO16-AS1
chr15	21200161	21200414	+	35	-8319	FAM30C
chr17	73680388	73680705	+	35	-17277	RECQL5
chr7	130595724	130597283	+	35	1566	LINC-PINT
chr11	62618425	62619163	+	35	1713	SNORD22
chr20	3732549	3732913	+	35	15721	C20orf27
chr11	126215450	126215777	+	35	9869	GSEC
chr13	31418872	31419218	+	35	-37654	LINC00545
chr19	49995937	49996625	+	35	1849	SNORD35A
chr8	48647289	48647959	+	35	3102	CEBPD
chr12	46765661	46766469	+	35	580	SLC38A2
chr1	152008790	152009239	+	35	497	S100A11
chr5	149822324	149822595	+	35	6860	RPS14
chr5	180662429	180663103	+	35	6123	SNORD96A
chr3	72386536	72387274	+	35	108869	RYBP
chr14	23306628	23307251	+	34	1197	MMP14
chr19	13135300	13135703	+	34	106	NFIX
chr6	36646648	36647232	+	34	453	CDKN1A
chr14	50246287	50246512	+	34	11612	KLHDC2
chr10	105839087	105839448	+	34	6371	COL17A1
chr1	65211078	65211334	+	34	428	RAVER2
chr3	123224772	123225007	+	34	-57497	ADCY5
chr4	10021453	10021697	+	34	1539	SLC2A9
chr11	75285783	75286005	+	34	-8347	LOC105369391
chr17	56065166	56065430	+	34	317	VEZF1
chr1	1285094	1285317	+	33	-713	DVL1
chr2	4019695	4020289	+	33	1630	LINC01304
chr16	87881375	87881768	+	33	-13305	MIR6775
chr7	4877020	4877396	+	33	-127	SNORD165
chr5	2531778	2532184	+	33	-180724	LSINCT5
chr17	34421712	34421953	+	33	-4326	CCL3
chr10	88726691	88726972	+	33	-1357	ADIRF
chr22	45013718	45013950	+	33	7465	LINC00229
chr21	46256762	46257147	+	33	-18910	SUMO3
chr2	221678304	221678526	+	33	758663	EPHA4
chr5	38572386	38572637	+	33	-14848	MIR3650
chr5	11240515	11241216	+	33	348164	CTNND2
chr14	103987814	103988153	+	33	1213	CKB
chr11	70037275	70037548	+	33	-11858	FADD
chr6	14804653	14805005	+	33	-441377	JARID2
chr8	146017514	146017736	+	33	149	RPL8
chr6	16858065	16858372	+	33	-96497	ATXN1
chr10	12657748	12658112	+	33	37178	MIR4480
chr3	138175833	138176150	+	33	22576	ESYT3
chr14	91944621	91944887	+	33	32070	PPP4R3A
chr4	146858611	146858903	+	33	1355	ZNF827
chr1	3371847	3372085	+	33	819	ARHGEF16
chr9	137651280	137651762	+	33	89694	MIR3689C
chr6	36567859	36568112	+	33	5895	SRSF3
chr3	49136354	49136577	+	33	882	MIR6890
chr1	207191954	207192382	+	33	13933	C1orf116
chr13	34653043	34653265	+	33	260948	RFC3
chr16	5092383	5092648	+	33	-8573	NAGPA
chr17	43100381	43100661	+	33	28364	DCAKD
chr17	76122870	76123187	+	33	1847	TMC6
chr4	6535748	6536204	+	33	21429	PPP2R2C
chr17	65022725	65023063	+	33	-17758	CACNG1
chr1	203277897	203278206	+	33	3387	BTG2
chr19	13616720	13616997	+	33	416	CACNA1A
chr7	1577331	1577576	+	33	-2937	LOC100128653
chr2	1150765	1151087	+	33	-203848	LOC101060391
chr16	58767623	58767850	+	33	525	GOT2
chr11	60869400	60869628	+	33	-416	CD5
chr1	168157242	168157559	+	33	9317	TIPRL
chr1	154749981	154750316	+	33	82190	KCNN3
chr15	46125312	46125553	+	33	128039	LOC105370802
chr1	229694156	229694414	+	33	157	ABCB10
chr1	42354582	42355052	+	33	29561	HIVEP3
chr12	123471377	123471630	+	33	6896	ARL6IP4
chr20	62364239	62364461	+	33	-2703	LIME1
chr2	101868609	101868918	+	33	-582	CNOT11
chr16	70694334	70694861	+	33	25357	MTSS1L
chr11	65601607	65602046	+	33	416	SNX32
chr16	86109671	86109896	+	33	-120004	LINC01082
chr1	218119150	218119372	+	33	53019	LINC00210
chr9	139780382	139780604	+	33	-472	TRAF2
chr19	1388944	1389188	+	33	5183	NDUFS7
chr7	47665361	47665592	+	33	3939	LINC01447
chr3	163058958	163059219	+	33	-37999	LINC01192
chr3	72814023	72814314	+	33	83430	SHQ1
chr19	17975182	17975575	+	33	1981	SNORA68
chr2	72791475	72791722	+	33	261573	EXOC6B
chr10	65395211	65395473	+	33	-113507	JMJD1C
chr20	61182062	61182289	+	33	20056	MIR133A2
chr12	57289891	57290542	+	33	37973	SDR9C7
chr1	121137898	121138239	+	33	1697	SRGAP2-AS1
chr1	6302410	6302780	+	33	-1657	HES3
chr3	49395296	49395617	+	33	577	GPX1
chr6	163777609	163778095	+	33	-9787	DKFZp451B082
chr2	54624052	54624274	+	33	-59291	SPTBN1
chr4	4460716	4460942	+	33	2870	STX18
chr16	1027793	1028204	+	33	3600	LMF1
chr11	2799383	2799636	+	33	-78281	KCNQ1OT1
chr17	38629628	38630450	+	33	27815	TNS4
chr17	55774360	55774619	+	33	48201	CCDC182
chr7	105028959	105029273	+	33	261	SRPK2
chr8	145107359	145107637	+	33	4785	MIR6846
chr8	128755362	128755697	+	33	7849	MYC
chr7	5650159	5650638	+	33	17962	FSCN1
chr4	39815283	39815632	+	33	115793	UBE2K
chr1	200878970	200879271	+	33	15171	INAVA
chr1	68155405	68155742	+	33	4713	GADD45A
chr6	10417474	10417703	+	33	-2118	TFAP2A
chr2	134877654	134878095	+	33	-6822	MIR3679
chr9	99835036	99835357	+	33	9031	GAS2L1P2
chr1	28995556	28995871	+	33	473	GMEB1
chr12	50522677	50522920	+	33	17034	COX14
chr8	20594887	20595163	+	33	-122588	SNORD3F
chr2	101988412	101988779	+	33	15370	CREG2
chr11	116981281	116981525	+	33	-12272	SIK3
chr3	39456079	39456449	+	33	3719	SNORA62
chr12	125395953	125396218	+	33	3502	UBC
chr12	120725265	120725601	+	33	-14691	SIRT4
chr8	141047704	141047976	+	33	62794	PEG13
chr17	73733677	73733961	+	33	13043	ITGB4
chr19	13076126	13076480	+	33	-4129	DAND5
chr17	62529465	62529703	+	33	-26428	DDX5
chr1	3326232	3326777	+	33	-44643	ARHGEF16
chr17	38218232	38218471	+	33	-95	THRA
chr19	55592152	55592380	+	33	506	EPS8L1
chr3	123521023	123521328	+	33	81974	MYLK
chr1	31380430	31380895	+	33	818	SDC3
chr1	148241416	148241708	+	33	-39026	PPIAL4D
chr2	16253777	16254075	+	33	63377	GACAT3
chr9	107807984	107808225	+	33	-117577	ABCA1
chr3	185512983	185513205	+	33	25825	IGF2BP2
chr6	34718589	34718820	+	33	-6167	SNRPC
chr19	6238635	6238919	+	33	41182	MLLT1
chr19	17558372	17558627	+	33	877	TMEM221
chr18	75552782	75553166	+	33	152709	LINC01029
chr4	6691149	6691437	+	33	953	LINC002481
chr16	88813047	88813346	+	33	4021	LOC339059
chr16	68580428	68580650	+	33	7423	ZFP90
chr5	65789010	65789253	+	33	18301	LINC02229
chr1	7714358	7714712	+	33	-15255	CAMTA1
chr8	37371429	37371812	+	33	7284	LINC01605
chr2	231483126	231483387	+	33	81988	LINC01907
chr2	158868297	158868543	+	33	16729	UPP2
chr5	92809085	92809346	+	33	97834	NR2F1-AS1
chr1	17026014	17026367	+	33	18440	MIR3675
chr5	654493	654715	+	33	38906	TPPP
chr7	49828263	49828732	+	33	13568	VWC2
chr4	40909904	40910315	+	33	-50900	APBB2
chr3	57944599	57945066	+	33	-49295	FLNB
chr10	75501640	75501894	+	33	-2364	SEC24C
chr1	206576873	206577121	+	33	19630	SRGAP2D
chr18	49726300	49726541	+	33	-140122	DCC
chr10	130875147	130875472	+	33	164212	LOC728327
chr9	140512498	140513000	+	33	232	ARRDC1-AS1
chr19	11215911	11216214	+	33	-8088	MIR6886
chr9	123524721	123525132	+	33	30814	FBXW2
chr9	91588705	91588987	+	33	-16932	C9orf47
chr7	157055785	157056247	+	33	-73694	DNAJB6
chr6	26270336	26271271	+	33	809	HIST1H3G
chr11	129813778	129814000	+	33	3628	PRDM10
chr18	69676407	69676631	+	33	-227057	LINC01899
chr5	172347010	172347396	+	33	-38529	RPL26L1
chr6	44357725	44357956	+	33	2589	CDC5L
chr2	23869936	23870158	+	33	261749	KLHL29
chr12	6493429	6493653	+	33	342	LTBR
chr1	245015803	245016069	+	33	1583	SNORA100
chr19	36426722	36427109	+	33	-1107	LRFN3
chr4	84867273	84867786	+	33	352793	LOC101928978
chr2	208288334	208288591	+	33	-106154	CREB1
chr17	73753977	73754635	+	33	6974	GALK1
chr2	1658781	1659034	+	33	89412	PXDN
chr7	8378021	8378243	+	33	-75890	ICA1
chr1	28834248	28834922	+	33	-485	SNORA73B
chr15	101419253	101419851	+	33	-345	ALDH1A3
chr21	35426639	35426861	+	33	-19073	SLC5A3
chr22	46467624	46467941	+	33	-881	LOC642648
chr17	40706244	40706583	+	33	407	LOC108783654
chr1	967611	967890	+	33	12247	AGRN
chr9	135017655	135017964	+	33	-19525	NTNG2
chr1	227008311	227008618	+	33	-49809	PSEN2
chr12	91996594	91996844	+	33	-419818	DCN
chr2	157192260	157192495	+	33	-3090	NR4A2
chr8	142934967	142935436	+	33	-67527	MIR1302-7
chr17	38631441	38631808	+	33	26230	TNS4
chr1	167025691	167025969	+	33	34038	GPA33
chr3	52088317	52088582	+	33	2012	DUSP7
chr14	65656558	65656869	+	33	32352	LINC02324
chr12	50426041	50426472	+	33	-6916	RACGAP1
chr11	123256324	123256578	+	33	-4231	MIR4493
chr7	100178049	100178308	+	33	5633	LRCH4
chr11	531426	531819	+	33	3945	HRAS
chr4	81704054	81704323	+	33	-247931	BMP3
chr22	28201710	28201940	+	33	-4339	MN1
chr6	26234173	26234558	+	33	851	HIST1H1D
chr9	130700518	130701064	+	33	-28	DPM2
chr1	230710202	230710692	+	33	20882	LINC01737
chr21	36258705	36259144	+	33	2063	RUNX1
chr7	75933314	75933975	+	33	1769	HSPB1
chr6	64799735	64799957	+	33	443415	PHF3
chr6	29573968	29574229	+	33	18415	OR2H2
chr10	28034565	28035099	+	33	-54	MKX
chr21	31791567	31791802	+	33	6560	KRTAP13-3
chr7	62981703	62982037	+	33	-99598	MIR4283-1
chr5	68261599	68261822	+	33	64044	LINC02198
chr6	31697564	31697823	+	33	349	DDAH2
chr21	43713681	43713911	+	33	21910	TFF3
chr7	130594156	130594579	+	33	3702	LINC-PINT
chr5	59174161	59174418	+	33	15332	PDE4D
chr1	71471328	71471568	+	33	-40741	ZRANB2-AS1
chr4	40958090	40958332	+	33	-99002	APBB2
chr18	78004839	78005097	+	33	429	PARD6G
chr10	89454863	89455085	+	33	35498	PAPSS2
chr10	72464110	72464335	+	33	31960	ADAMTS14
chr9	47187485	47187932	+	33	343845	LOC103908604
chr2	113535570	113535861	+	33	7260	IL1A
chr2	216969686	216969950	+	33	-4202	XRCC5
chr8	111388316	111388540	+	33	-400352	KCNV1
chr8	145751823	145752414	+	33	298	LRRC24
chr18	8706317	8706739	+	33	1091	GACAT2
chr2	131734366	131734987	+	33	59706	ARHGEF4
chr11	58298528	58298786	+	33	-23079	OR5B21
chr2	243006627	243006997	+	33	19477	LINC01880
chr22	48728021	48728277	+	33	57973	MIR3201
chr5	37859441	37859669	+	33	19015	GDNF-AS1
chr9	136464761	136465349	+	33	-19687	FAM163B
chr20	15453829	15454123	+	33	276472	MACROD2
chr17	16395719	16395965	+	33	-337	LRRC75A
chr6	41908874	41909168	+	33	565	CCND3
chr7	26679484	26679864	+	33	970	C7orf71
chrX	67873011	67873557	+	33	5773	STARD8
chr9	124347096	124347351	+	33	17842	DAB2IP
chr12	49041940	49042163	+	33	6250	SNORA2C
chr20	34026605	34026870	+	33	-767	GDF5
chr17	18043763	18044123	+	33	31923	MYO15A
chr14	69396401	69396673	+	33	49546	ACTN1
chr1	17746239	17746701	+	33	18589	RCC2
chr4	121680270	121680520	+	33	163626	PRDM5
chr1	160991540	160991807	+	33	-540	F11R
chr10	102329338	102329694	+	33	33875	HIF1AN
chr16	3070481	3071285	+	33	570	TNFRSF12A
chr7	1216338	1216560	+	33	16028	LOC101927021
chr19	5697322	5697899	+	33	7264	RPL36
chr22	43559798	43560128	+	33	12022	TSPO
chr17	75847885	75848533	+	33	31960	LINC01973
chr6	167237962	167238264	+	33	37926	RPS6KA2
chr3	45354609	45354887	+	33	-75327	LARS2
chr7	66127487	66127885	+	33	8180	LOC100996437
chr19	812457	813425	+	33	-643	MIR3187
chr21	44938000	44938471	+	33	-38821	LINC01669
chr16	67571410	67571780	+	33	230	RIPOR1
chr1	35350921	35351178	+	33	-25632	SMIM12
chr6	27792315	27792594	+	33	551	HIST1H4J
chr1	231010707	231011162	+	33	342	LOC101927604
chr20	47900732	47901077	+	33	3684	SNORD12
chr19	54712849	54713414	+	33	8369	RPS9
chr2	69661999	69662284	+	32	2619	NFU1
chr14	70306246	70306651	+	32	27971	LOC100506358
chr14	21730757	21730991	+	32	6764	HNRNPC
chr19	58070777	58070999	+	32	343	ZNF550
chr11	92860391	92860675	+	32	70088	SLC36A4
chr8	41782765	41783085	+	32	-28645	ANK1
chr12	120634750	120635083	+	32	-2403	GCN1
chr19	1496880	1497182	+	32	6027	REEP6
chr9	133038642	133038864	+	32	10595	HMCN2
chr11	93473834	93474198	+	32	687	TAF1D
chr15	101420142	101420566	+	32	457	ALDH1A3
chr11	118965322	118965621	+	32	706	H2AFX
chr1	35254563	35254884	+	32	-3876	GJA4
chr17	42667630	42667915	+	32	32960	FZD2
chr4	90817551	90817773	+	32	1610	MMRN1
chr1	184079651	184080098	+	32	59089	TSEN15
chr17	36371621	36371855	+	32	-23089	TBC1D3C
chr18	12989980	12990213	+	32	-1265	CEP192
chr21	44593944	44594186	+	32	3719	CRYAA2
chr12	8814933	8815190	+	32	423	MFAP5
chr17	27598823	27599058	+	32	22226	NUFIP2
chr20	62371553	62372117	+	32	624	SLC2A4RG
chr10	47107873	47108100	+	32	21261	NPY4R2
chr19	47875536	47875789	+	32	23124	DHX34
chr5	37811169	37811426	+	32	23627	GDNF
chr13	24930178	24930572	+	32	24787	LINC00566
chr21	43831267	43831530	+	32	7427	UBASH3A
chr5	54145864	54146127	+	32	-105909	LOC102467080
chr10	30258842	30259066	+	32	89561	JCAD
chr15	90289124	90289425	+	32	5266	MESP1
chr8	41060432	41060654	+	32	68119	MIR548AO
chr11	65664486	65664738	+	32	3385	FOSL1
chr5	32193693	32193918	+	32	-19380	GOLPH3
chr16	85427699	85428058	+	32	-87947	MIR5093
chr1	24563637	24563902	+	32	37039	LOC284632
chr6	161832661	161833247	+	32	-59055	LOC105378098
chr11	62455629	62456077	+	32	1518	LRRN4CL
chr5	57755324	57755621	+	32	494	PLK2
chr20	55607130	55607396	+	32	-181489	BMP7-AS1
chr1	183212938	183213265	+	32	57927	LAMC2
chr10	21785286	21785689	+	32	83	MIR1915
chr2	71127667	71128019	+	32	123	VAX2
chr18	555380	555602	+	32	-24852	CETN1
chr14	75886105	75886490	+	32	-8212	JDP2
chr2	240564201	240564640	+	32	-120134	LOC150935
chr18	21453157	21453521	+	32	355	LAMA3
chr1	17312624	17312994	+	32	-4728	MFAP2
chr3	192516281	192516512	+	32	-71008	FGF12
chr11	115374064	115374398	+	32	1010	CADM1
chr1	207495165	207495729	+	32	630	CD55
chr6	89951177	89951399	+	32	-10281	GABRR1
chr1	202174569	202175005	+	32	1882	LGR6
chr1	201258651	201258951	+	32	6221	PKP1
chr7	111881458	111881715	+	32	34943	ZNF277
chr19	35265754	35265976	+	32	-1731	ZNF599
chr6	64294251	64294650	+	32	12533	PTP4A1
chr1	51780224	51780463	+	32	7597	TTC39A
chr1	38470684	38470925	+	32	383	FHL3
chr7	44862931	44863153	+	32	24683	H2AFV
chr5	1046322	1046658	+	32	16599	MIR4635
chr2	27994767	27994989	+	32	294	MRPL33
chr1	183203288	183203748	+	32	48344	LAMC2
chr19	3176571	3176836	+	32	-2033	S1PR4
chr12	124975233	124975475	+	31	76656	NCOR2
chr19	7970282	7970504	+	31	1728	MAP2K7
chr15	91414988	91415383	+	31	416	FURIN
chr8	49831020	49831362	+	31	2808	SNAI2
chr9	32928741	32929097	+	31	72655	APTX
chr3	196043447	196044126	+	31	1379	TCTEX1D2
chr3	43732599	43732993	+	31	290	ANO10
chr14	64295667	64295930	+	31	-23885	SYNE2
chr21	44600427	44600687	+	31	10211	CRYAA2
chr9	19373605	19373975	+	31	6445	RPS6
chr21	45564518	45564766	+	31	11148	GATD3A
chr10	105788953	105789246	+	31	18845	MIR936
chr6	10087966	10088188	+	31	-316658	TFAP2A-AS2
chr5	177632005	177632306	+	31	647	HNRNPAB
chr8	145150653	145150922	+	31	849	CYC1
chr4	151243937	151244164	+	31	244624	DCLK2
chr20	351820	352053	+	31	-9337	TRIB3
chr11	837128	837543	+	31	4383	CD151
chr8	145691844	145692066	+	31	235	KIFC2
chr20	15304193	15304457	+	31	126821	MACROD2
chr18	55019675	55019907	+	31	70	ST8SIA3
chr1	94158259	94158483	+	31	-10977	BCAR3
chr4	2937036	2937716	+	31	103	NOP14-AS1
chr17	16893921	16894379	+	31	2507	LINC02090
chr15	60690716	60691078	+	31	-712	ANXA2
chr6	56476710	56476990	+	31	30844	DST
chr4	54975928	54976152	+	31	9792	GSX2
chr14	66284445	66285285	+	31	347045	MIR625
chr17	46124656	46124952	+	31	-863	NFE2L1
chr6	158474749	158474971	+	31	36780	SYNJ2
chr7	4163396	4163618	+	31	-5810	SDK1
chr16	31208211	31208572	+	31	-4815	PYCARD-AS1
chr19	16214376	16214604	+	31	-8000	RAB8A
chr17	79824616	79825295	+	31	3895	ARHGDIA
chr8	37375700	37376148	+	31	2980	LINC01605
chr1	209806924	209807365	+	31	-10289	MIR4260
chr6	30711180	30712297	+	31	589	IER3
chr6	112613620	112613847	+	31	-37816	LAMA4
chr3	37492650	37492947	+	31	-1015	ITGA9
chr17	72755547	72755897	+	31	10970	MIR3615
chr14	95355897	95356334	+	31	119136	DIGIT
chr1	44405025	44405325	+	31	6183	ARTN
chr5	78030131	78030356	+	31	-85595	LHFPL2
chr8	11416658	11416880	+	31	-17275	LINC00208
chr1	142602370	142602710	+	31	111065	ANKRD20A12P
chr17	7738177	7738674	+	31	-4799	KDM6B
chr16	68771981	68772288	+	31	941	CDH1
chr12	115775872	115776124	+	31	-654029	TBX3
chr5	145463387	145463614	+	31	21628	PLAC8L1
chr10	135121919	135122177	+	31	-345	ZNF511
chr21	42364959	42365647	+	31	-146238	DSCAM
chr18	60758925	60759789	+	31	227256	BCL2
chr9	124568750	124569578	+	31	64100	DAB2IP
chr1	209793804	209794275	+	31	2816	MIR4260
chr19	4492497	4493468	+	31	19031	HDGFL2
chr17	44913052	44913465	+	31	-15694	WNT9B
chr21	39133807	39134066	+	31	154805	KCNJ6
chr22	35739148	35739701	+	31	-6632	MIR6069
chr1	45280706	45281132	+	31	6765	BTBD19
chr16	67259702	67259965	+	31	888	LRRC29
chr16	79180235	79180472	+	31	454269	MAF
chr1	228917713	228918619	+	30	47342	RHOU
chr1	209817138	209817402	+	30	7409	LAMB3
chr20	47906736	47907045	+	30	9670	SNORD12
chr4	75323421	75323948	+	30	12869	AREG
chr16	8962224	8962454	+	30	-81	CARHSP1
chr10	47022851	47023479	+	30	29619	GPRIN2
chr19	18552830	18553501	+	30	-4054	ISYNA1
chr19	50316079	50316393	+	30	331	FUZ
chr7	43237654	43238069	+	30	47367	MIR3943
chr16	87535921	87536713	+	30	8524	LOC101928737
chr19	42366103	42366395	+	30	1733	RPS19
chr11	66602162	66602444	+	30	-8580	RCE1
chr6	135163212	135163436	+	30	107936	ALDH8A1
chr2	85134383	85134977	+	30	1917	TMSB10
chr1	204164783	204165066	+	30	695	KISS1
chr16	57562785	57563014	+	30	7578	CCDC102A
chr1	155945412	155945701	+	30	2410	ARHGEF2
chr17	38483489	38483784	+	30	9163	RARA
chr3	13872892	13873242	+	30	48551	WNT7A
chr14	65183039	65183463	+	30	12125	PLEKHG3
chr4	55604382	55604672	+	30	80432	KIT
chr1	209818405	209818706	+	30	6124	LAMB3
chr9	128967114	128967627	+	30	70824	LOC101929116
chr16	73089217	73089969	+	30	2941	ZFHX3
chr11	11445371	11445616	+	30	-70589	CSNK2A3
chr2	161126377	161126630	+	30	1903	LINC02478
chr12	6647956	6648695	+	30	3940	GAPDH
chr5	172023574	172024697	+	30	-38118	LINC01944
chr22	45147813	45148035	+	30	-514	ARHGAP8
chr6	44095564	44095866	+	30	424	TMEM63B
chr10	85937730	85938525	+	30	4573	C10orf99
chr17	62493266	62493904	+	30	-401	POLG2
chr13	31416946	31418190	+	30	-39131	LINC00545
chr5	75553139	75553361	+	30	-145830	IQGAP2
chr16	57680840	57681088	+	30	7757	ADGRG1
chr5	54590919	54591267	+	30	12457	DHX29
chr5	57750046	57750635	+	30	5626	PLK2
chr2	201676934	201677176	+	30	-1	BZW1
chr2	242499038	242499290	+	30	-606	BOK-AS1
chr1	31205094	31205438	+	30	6813	MIR4420
chr18	77711749	77712222	+	30	-332	PQLC1
chr6	106459747	106460230	+	30	-74207	PRDM1
chr21	44887411	44887761	+	30	10517	LINC00313
chr22	39148479	39148772	+	30	2842	SUN2
chr7	129461878	129462187	+	30	-47178	MIR183
chr15	60672205	60672624	+	30	17771	ANXA2
chr14	23307458	23307743	+	30	1858	MMP14
chr21	43144610	43144872	+	30	8145	LINC00112
chr17	43045083	43045305	+	30	450	C1QL1
chr3	58106879	58107124	+	30	49361	FLNB-AS1
chr13	41726407	41726633	+	30	19456	LOC101929140
chr4	100867843	100868487	+	30	-282	DNAJB14
chr19	10223815	10224314	+	30	1867	P2RY11
chr2	110372016	110372542	+	30	368	SOWAHC
chr2	113532515	113533258	+	30	10089	IL1A
chr8	144952431	144952656	+	30	89	EPPK1
chr19	45013541	45013768	+	29	-9079	ZNF180
chr16	83987394	83987647	+	29	693	OSGIN1
chr15	57025402	57025678	+	29	744	ZNF280D
chr19	18528767	18529050	+	29	-1238	SSBP4
chr7	55135567	55136051	+	29	-41701	EGFR
chr6	169684117	169684383	+	29	-30041	THBS2
chr17	73773589	73773878	+	29	2283	H3F3B
chr14	95403921	95404470	+	29	167216	DIGIT
chr17	48103746	48104028	+	29	29216	PICART1
chr17	2614243	2614538	+	29	537	CLUH
chr2	151324059	151324417	+	29	19971	RND3
chr12	49661659	49662094	+	29	3094	TUBA1C
chr7	1658218	1658535	+	29	4270	TFAMP1
chr1	151548610	151548870	+	29	30468	MIR554
chr12	49524713	49525122	+	29	387	TUBA1B
chr12	53895488	53895740	+	29	237	TARBP2
chr20	328759	329129	+	29	395	NRSN2
chr21	40285829	40286309	+	29	24284	LOC400867
chr18	56081234	56081473	+	29	-36953	MIR122
chr13	114992943	114993382	+	29	-7158	CDC16
chr1	27412942	27413308	+	29	68496	SLC9A1
chr1	20780368	20780939	+	29	-25366	LINC01141
chr2	239035506	239035767	+	29	-395	ESPNL
chr7	1570699	1570989	+	29	476	MAFK
chr12	105064233	105064625	+	29	79018	MIR3922
chr13	50883948	50884218	+	29	137929	ST13P4
chr3	5022264	5022502	+	29	-737	BHLHE40-AS1
chr8	144897911	144898538	+	29	-675	SCRIB
chr1	227922315	227922786	+	29	-147	SNAP47
chr17	4846806	4847148	+	29	-3515	SLC25A11
chr17	7476897	7477514	+	29	-826	SNORA48
chr14	31591319	31591563	+	29	85288	HECTD1
chr17	2652385	2652657	+	29	214	CCDC92B
chr16	85784196	85784482	+	29	350	C16orf74
chr1	27189678	27190071	+	29	245	SFN
chr21	41291579	41292551	+	29	52718	PCP4
chr1	39808276	39808542	+	29	-66767	KIAA0754
chr4	190493054	190493295	+	29	-87586	LINC01262
chr15	79316582	79316804	+	29	-18691	RASGRF1
chr1	42184363	42184660	+	29	199867	HIVEP3
chr9	128000058	128000301	+	29	3487	HSPA5
chr5	151041590	151041812	+	29	-14805	CLMAT3
chr19	5691977	5692441	+	29	1863	RPL36
chr20	37219002	37219257	+	29	9291	ADIG
chr17	74543605	74543832	+	29	7597	PRCD
chr3	169014091	169014313	+	29	-148680	MECOM
chr19	47481633	47482040	+	29	-41265	NPAS1
chr2	85132366	85132635	+	29	-263	TMSB10
chr19	41754305	41754592	+	29	-13933	HNRNPUL1
chr7	39650359	39650581	+	29	-12682	RALA
chr10	90888011	90888233	+	29	-64954	MIR4679-2
chr17	62494844	62495084	+	29	-1780	POLG2
chr18	8830323	8830566	+	29	113075	MTCL1
chr1	68151238	68151687	+	29	602	GADD45A
chr4	1858283	1858606	+	29	-470	LETM1
chr1	151962309	151962782	+	29	4169	S100A10
chr2	241086846	241087164	+	29	-6932	OTOS
chr1	2436466	2436810	+	29	21429	PANK4
chr1	114596742	114597205	+	29	74960	OLFML3
chr4	32190884	32191106	+	29	-161665	LINC02353
chr11	111807371	111807662	+	29	-411	DIXDC1
chr7	19042706	19042948	+	29	114468	TWIST1
chr2	235878327	235878953	+	29	18012	SH3BP4
chr19	33741442	33741827	+	29	-24878	SLC7A10
chr18	12323130	12323467	+	29	15240	TUBB6
chr3	134311013	134311510	+	29	58626	KY
chr8	27491252	27491490	+	29	-206	SCARA3
chr9	110112839	110113090	+	29	65914	RAD23B
chr2	69650067	69650352	+	29	14551	NFU1
chr5	74659490	74659798	+	29	26651	HMGCR
chr16	47894782	47895006	+	29	2402	LINC02133
chr4	72052906	72053207	+	29	53	SLC4A4
chr15	94594877	94595149	+	29	56154	LINC01581
chr22	20927793	20928099	+	29	65611	MED15
chr8	28238214	28238545	+	29	5598	ZNF395
chr13	114553398	114553657	+	29	13549	GAS6
chr11	567893	568152	+	29	176	MIR210
chr6	36656075	36656774	+	29	-9204	RAB44
chr4	187081378	187081807	+	29	15597	FAM149A
chr12	6308771	6309067	+	29	46	CD9
chr1	85667345	85667634	+	29	-761	SYDE2
chr5	133892333	133892854	+	29	30795	JADE2
chr22	19897024	19897656	+	29	22736	TXNRD2
chr5	52779177	52779805	+	29	3227	FST
chr10	27149194	27149576	+	29	631	ABI1
chr1	179262117	179262378	+	29	-602	SOAT1
chr3	52001891	52002187	+	29	-557	PCBP4
chr9	123691113	123691740	+	29	25	TRAF1
chr13	50366053	50366341	+	29	860	KPNA3
chr19	41736223	41736691	+	29	3797	AXL
chr11	64538285	64538522	+	29	6830	SF1
chr11	119997685	119998023	+	29	1767	TRIM29
chr1	35252413	35252871	+	29	4731	GJB3
chr19	2456251	2456486	+	29	598	LMNB2
chr10	72720466	72720692	+	29	21769	LOC105378349
chr4	153464514	153464736	+	29	7045	MIR4453
chr17	79474685	79475347	+	29	4809	ACTG1
chr19	10445026	10445353	+	29	-875	RAVER1
chr17	48347227	48347537	+	29	-1385	TMEM92
chr7	73910415	73910788	+	29	42481	GTF2IRD1
chr5	74806989	74807376	+	29	272	COL4A3BP
chr6	42750889	42751464	+	29	-58	LOC401261
chr17	39777022	39778324	+	29	3209	KRT17
chr7	116681045	116681270	+	29	20892	MIR6132
chr11	134609535	134610016	+	29	3936	LOC729305
chr16	2217236	2217530	+	29	11584	TRAF7
chr17	4438318	4438817	+	29	20114	MYBBP1A
chr1	113006974	113007453	+	29	-1950	WNT2B
chr12	13357359	13357581	+	29	7868	EMP1
chr19	30206199	30206472	+	29	117	C19orf12
chr14	104120234	104120508	+	29	24846	KLC1
chr2	85969672	85970108	+	29	-11019	ATOH8
chr3	184051490	184051776	+	29	-2084	FAM131A
chr10	120789800	120790194	+	29	769	NANOS1
chr7	116144595	116144817	+	29	4608	CAV2
chr19	3056539	3056855	+	29	5674	AES
chr2	151341859	151342235	+	29	2162	RND3
chr8	38626672	38627142	+	29	12150	TACC1
chr3	29823585	29823816	+	29	151947	RBMS3-AS1
chr19	12951862	12952292	+	29	2818	MAST1
chr11	64480453	64480785	+	29	10041	NRXN2
chr13	111354309	111354578	+	29	4084	CARS2
chr7	131339254	131339509	+	29	-98005	PODXL
chr11	12262351	12262584	+	29	-45980	MICALCL
chr15	60637785	60638590	+	29	51998	ANXA2
chr1	36851064	36851311	+	29	341	STK40
chr3	156522505	156522736	+	29	7190	PA2G4P4
chr7	151009923	151010457	+	29	-28657	NUB1
chr13	114523169	114523615	+	29	4809	GAS6-AS1
chr11	120862975	120863254	+	29	-31667	TBCEL
chr18	47013385	47013707	+	29	98	C18orf32
chr17	40850325	40850675	+	29	9669	MIR6780A
chr2	232320110	232320578	+	29	303	SNORA75
chr7	130566461	130566808	+	29	-4336	MIR29B1
chr9	132804352	132804766	+	29	914	FNBP1
chr19	4053508	4053771	+	29	11888	ZBTB7A
chr1	23718959	23719360	+	29	-22802	ZNF436
chr1	86045942	86046645	+	29	-151	CYR61
chr17	39789835	39790316	+	29	6376	KRT42P
chr3	73673786	73674228	+	29	65	PDZRN3
chr14	19793229	19793462	+	29	-96041	BMS1P22
chr3	49756576	49756841	+	29	530	AMIGO3
chr8	145009923	145010311	+	29	3641	PLEC
chr10	85946085	85946329	+	29	-8184	CDHR1
chr17	48150748	48151039	+	29	17561	ITGA3
chr18	74830435	74831046	+	29	14034	MBP
chr22	37868085	37868506	+	29	14130	MFNG
chr9	139516084	139516389	+	28	-4603	LINC01451
chr12	76420281	76421021	+	28	4905	PHLDA1
chr12	56437546	56437782	+	28	2025	RPS26
chr22	42666417	42666639	+	28	769	OGFRP1
chr18	21511056	21511290	+	28	58189	LAMA3
chr1	109870027	109870319	+	28	-20510	MYBPHL
chr17	49243738	49244142	+	28	78	NME2
chr8	49833103	49833533	+	28	681	SNAI2
chr1	167190638	167191063	+	28	727	POU2F1
chr1	27329379	27329687	+	28	9338	TRNP1
chr20	31060404	31060632	+	28	10869	NOL4L
chr9	38628879	38629207	+	28	7958	FAM201A
chr4	125468824	125469192	+	28	10581	LINC02516
chr1	32229373	32229663	+	28	146	ADGRB2
chr21	35446162	35446469	+	28	492	MRPS6
chr1	183218776	183219143	+	28	55050	NMNAT2
chr20	362276	362739	+	28	520	TRIB3
chr9	22203715	22203937	+	28	-194514	CDKN2B
chr12	54392008	54392347	+	28	-1608	HOXC-AS2
chr1	207205721	207205954	+	28	264	C1orf116
chr11	61354619	61354864	+	28	-1225	LOC101927495
chr15	66995690	66995963	+	28	1152	SMAD6
chr2	129079737	129079990	+	28	-3692	HS6ST1
chr6	149191286	149191643	+	28	94356	UST-AS1
chr5	176730188	176730704	+	28	299	RAB24
chr12	53772992	53773244	+	28	-861	SP1
chr7	5633855	5634380	+	28	1681	FSCN1
chr22	36782356	36782632	+	28	1618	MYH9
chr5	150036571	150036892	+	28	-3672	MYOZ3
chr15	83945549	83946047	+	28	6411	BNC1
chr2	219602419	219602652	+	28	26967	TTLL4
chr15	41225363	41225682	+	28	3991	DLL4
chr10	103538330	103538898	+	28	1512	FGF8
chr4	166264866	166265216	+	28	16223	MSMO1
chr2	97174307	97174832	+	28	-723	NEURL3
chr3	97604681	97604999	+	28	63956	CRYBG3
chr1	229478518	229478968	+	28	-55	CCSAP
chr18	47807430	47807754	+	28	545	MBD1
chr4	174251588	174251852	+	28	3200	HMGB2
chr4	144481043	144481265	+	28	529	GUSBP5
chr11	65266822	65267386	+	28	1895	MALAT1
chr2	235486947	235487180	+	28	-81366	ARL4C
chr18	21508518	21508923	+	28	55736	LAMA3
chr5	43009163	43009543	+	27	9560	LOC648987
chr1	205244900	205245122	+	27	18686	TMCC2
chr17	21207652	21208255	+	27	16605	MAP2K3
chr7	104652500	104652750	+	27	1963	KMT2E-AS1
chr16	87867036	87867272	+	27	1112	MIR6775
chr12	111368308	111368530	+	27	-5987	LINC01405
chr9	131218760	131219025	+	27	213	ODF2
chr17	47075837	47076169	+	27	1229	IGF2BP1
chr17	78485130	78485420	+	27	-33350	RPTOR
chr1	48518121	48518395	+	27	-55696	TRABD2B
chr17	80055567	80055891	+	27	377	FASN
chr1	147113514	147113777	+	27	28989	ACP6
chr1	155231587	155232046	+	27	360	SCAMP3
chr12	121838075	121838459	+	27	346	RNF34
chr5	95214665	95214959	+	27	26876	LINC01554
chr22	45014999	45015642	+	27	5979	LINC00229
chr21	11119977	11120380	+	27	-21241	BAGE
chr1	59249471	59249693	+	27	203	JUN
chr11	116968645	116968884	+	27	367	SIK3
chr1	154530585	154530972	+	27	342	UBE2Q1
chr7	157854584	157854822	+	27	207426	LOC100506585
chr1	209943694	209944045	+	27	2036	TRAF3IP3
chr1	172877275	172877498	+	27	142717	TNFSF18
chr4	119203139	119203434	+	27	2941	SNORA24
chr6	43721450	43721790	+	27	-16326	VEGFA
chr11	118617319	118617796	+	27	44100	DDX6
chr2	241087411	241087872	+	27	-7568	OTOS
chr4	84031035	84031409	+	27	-210	PLAC8
chr11	86835436	86835658	+	27	86661	TMEM135
chr18	5295563	5295856	+	27	-8	ZBTB14
chr2	112379353	112379633	+	27	-126755	MIR4435-2HG
chr11	131921276	131921600	+	27	140726	NTM
chr6	1561146	1561469	+	27	-44459	FOXCUT
chr17	17178779	17179004	+	27	5121	COPS3
chr2	27341646	27341979	+	27	-39	CGREF1
chr1	40708375	40708605	+	27	-5083	TMCO2
chr1	3386571	3387006	+	27	15641	ARHGEF16
chr9	114659024	114659505	+	27	218	UGCG
chr2	86850346	86850653	+	27	501	RNF103
chr16	612409	612681	+	26	2123	PRR35
chr2	174555721	174555943	+	26	273115	SP3
chr5	132110526	132110762	+	26	2423	SEPT8
chr22	37026168	37026465	+	26	72587	CACNG2
chr20	415226	415468	+	26	26653	RBCK1
chr5	59176798	59177082	+	26	12681	PDE4D
chr4	1218269	1218716	+	26	14584	CTBP1-AS
chr7	4662676	4662898	+	26	-59143	FOXK1
chr10	134243811	134244033	+	26	-14771	C10orf91
chr19	11242272	11242782	+	26	18377	MIR6886
chrX	1501092	1501347	+	26	9820	SLC25A6
chr1	228494285	228494714	+	26	90311	MIR6742
chr22	20945729	20945951	+	26	83505	MED15
chr13	23507821	23508244	+	26	-17524	LINC00621
chr20	53375728	53375951	+	26	283582	DOK5
chr1	162413515	162413846	+	26	-31752	SH2D1B
chr1	161160983	161161207	+	26	7748	ADAMTS4
chr16	53528540	53528793	+	26	8550	AKTIP
chr12	56159083	56159305	+	26	22130	GDF11
chr4	90862576	90862870	+	26	46671	MMRN1
chr19	591808	592095	+	26	2058	HCN2
chr6	37144316	37144730	+	26	6601	PIM1
chr3	139407961	139408183	+	26	-11180	NMNAT3
chr7	68972249	68972471	+	26	90250	LOC100507468
chr11	64125011	64125251	+	26	-1494	RPS6KA4
chr5	176048043	176048269	+	26	8345	MIR4281
chr18	12278379	12278692	+	26	24175	CIDEA
chr19	5071413	5071635	+	26	102400	KDM4B
chr7	157564576	157565056	+	26	-82461	LOC100506585
chr5	92918465	92918687	+	26	-467	NR2F1
chr7	14657739	14657961	+	26	223225	DGKB
chr11	6633997	6634291	+	26	-669	TAF10
chr6	134151577	134151913	+	26	9460	LINC01312
chr15	79729703	79730005	+	26	4996	KIAA1024
chr12	124833008	124833263	+	26	-11347	MIR6880
chr9	35735840	35736062	+	26	3032	MIR6853
chr2	241408610	241408885	+	26	-12616	LOC100130449
chr1	37951050	37951457	+	26	5422	MIR6732
chr12	52541883	52542239	+	26	43723	KRT80
chr1	109806408	109806649	+	26	13887	CELSR2
chr14	55920054	55920276	+	26	-12902	TBPL2
chr1	36648823	36649233	+	26	-27374	TRAPPC3
chr20	4751641	4752004	+	26	-30508	PRNT
chr1	94026228	94026470	+	26	24370	BCAR3
chr1	95015714	95016001	+	26	-8444	F3
chr9	119395768	119396049	+	26	53586	ASTN2
chr14	76551679	76551936	+	26	-66421	GPATCH2L
chr20	12991169	12991755	+	26	1860	SPTLC3
chr1	55265949	55266346	+	26	794	TTC22
chr14	56255747	56255984	+	26	7527	LINC00520
chr12	110248732	110249032	+	26	3719	TRPV4
chr6	94755115	94755367	+	26	327220	TSG1
chr19	46282266	46282699	+	26	395	DMPK
chr11	102961327	102961572	+	26	1495	DCUN1D5
chr2	12302564	12302828	+	26	-36560	MIR3681
chr17	62529844	62530144	+	26	-26838	DDX5
chr6	157612994	157613374	+	26	132107	TMEM242
chr13	81377123	81377382	+	26	-215274	LINC00377
chr4	89247467	89247689	+	26	41496	LOC105369192
chr20	20695036	20695258	+	26	-1881	RALGAPA2
chr19	19729233	19729456	+	26	381	PBX4
chr15	43402096	43402371	+	26	-3947	UBR1
chr16	31369238	31369532	+	26	2930	ITGAX
chr18	76498905	76499188	+	26	-241229	SALL3
chr3	133972086	133972316	+	26	-2615	RYK
chr15	42174204	42174430	+	26	-10658	LOC105370792
chr13	100128931	100129203	+	26	22493	LINC01232
chr3	104329758	104329983	+	26	-383765	MIR548A3
chr10	10604636	10604858	+	26	100269	CELF2
chr17	73759252	73759494	+	26	1907	GALK1
chr16	81414622	81414936	+	26	-3844	MIR4720
chr5	36526119	36526345	+	26	-80225	SLC1A3
chr16	12266684	12266906	+	26	196204	SNX29
chr6	35597424	35597668	+	26	35020	MIR5690
chr5	141865864	141866151	+	26	134913	FGF1
chr6	43844908	43845208	+	26	-13707	LINC01512
chr16	56984728	56985066	+	26	-10938	CETP
chr1	6090771	6091031	+	26	-3447	KCNAB2
chr15	74787588	74787810	+	26	34093	UBL7-AS1
chr6	1069169	1069647	+	26	32159	LINC01622
chr3	126742204	126742528	+	26	34929	PLXNA1
chr1	177458855	177459108	+	26	138259	LINC01645
chr3	63880010	63880283	+	26	-3929	ATXN7
chr16	12994882	12995108	+	26	-482	SHISA9
chr12	49658769	49659365	+	26	285	TUBA1C
chr2	200776459	200776714	+	26	607	C2orf69
chr22	43009232	43009454	+	26	1625	POLDIP3
chr1	27320389	27320790	+	26	394	TRNP1
chr20	1992867	1993089	+	26	-18047	PDYN
chr2	61904526	61904897	+	26	-139293	XPO1
chr1	200270552	200270774	+	26	72257	LINC00862
chr12	56998442	56998716	+	26	25536	BAZ2A
chr4	129190874	129191096	+	26	18999	PGRMC2
chr4	165070167	165070427	+	26	48566	ANP32C
chr22	31381648	31381939	+	26	16596	TUG1
chr18	51266317	51266539	+	26	-158999	LINC01917
chr1	16110998	16111278	+	26	20144	FBLIM1
chr13	23934028	23934250	+	26	15543	SACS
chr4	6727244	6727466	+	26	9513	BLOC1S4
chr19	2429040	2429279	+	26	-1245	TIMM13
chr11	407570	407926	+	26	7251	SIGIRR
chr16	66979739	66979961	+	26	11476	CES2
chr1	161683928	161684173	+	26	-7284	FCRLB
chr5	139928711	139928933	+	26	1571	EIF4EBP3
chr2	241113440	241113935	+	26	-33614	OTOS
chr10	128580242	128580613	+	26	-13551	DOCK1
chr15	69180972	69181203	+	26	-41752	NOX5
chr4	3469834	3470397	+	26	5082	DOK7
chr9	137177197	137177451	+	26	9919	LINC02247
chr2	173763053	173763287	+	26	-29763	RAPGEF4
chr3	197237276	197237567	+	26	-889	LINC02012
chr4	11504363	11504634	+	26	-73961	HS3ST1
chr2	235199026	235199278	+	26	164087	LINC01891
chr1	203278759	203279109	+	26	4270	BTG2
chr11	497894	498116	+	26	8816	RNH1
chr12	132641626	132642851	+	26	13266	NOC4L
chr14	60384571	60384877	+	26	-1707	LRRC9
chr7	48775892	48776128	+	26	-188147	CDC14C
chr4	57156303	57156525	+	26	97260	AASDH
chr22	39960129	39960361	+	26	-6513	CACNA1I
chr18	711071	711307	+	26	1475	ENOSF1
chr20	34313668	34313900	+	26	16474	RBM39
chr4	8184699	8184935	+	26	-16154	SH3TC1
chr2	241248505	241249282	+	26	-126222	GPC1
chr2	47596683	47596928	+	26	518	EPCAM
chr7	104966958	104967199	+	26	-27852	SRPK2
chr2	120220061	120220539	+	26	-13730	LOC107105282
chr9	130538882	130539104	+	26	2055	SH2D3C
chr7	21332861	21333095	+	26	-134674	SP4
chr5	170738080	170738337	+	26	1920	TLX3
chr19	35758328	35758550	+	26	-1442	USF2
chr1	41992467	41992849	+	26	-42304	EDN2
chr19	8134212	8134459	+	26	16689	CCL25
chr18	20860070	20860336	+	26	124414	CABLES1
chr11	65648255	65648477	+	26	1082	CTSW
chr1	180089581	180089913	+	26	-34221	QSOX1
chr12	114798307	114798634	+	26	45498	TBX5
chr11	64011559	64011883	+	26	-1617	LOC105369340
chr14	105446269	105446577	+	26	-1729	AHNAK2
chr2	191016950	191017179	+	26	2092	C2orf88
chr2	178086953	178087365	+	26	9705	MIR4444-1
chr7	116184524	116184755	+	26	18227	CAV1
chr2	91806198	91806549	+	26	41602	LOC654342
chr5	139156441	139156663	+	26	-18854	PSD2
chr6	128471268	128471524	+	26	122386	LOC101928140
chr11	67814090	67814379	+	26	1973	MIR6753
chr12	105126697	105126919	+	26	141397	MIR3922
chr21	10638605	10638857	+	26	352212	TPTE
chr15	31192813	31193044	+	26	-3127	FAN1
chr13	111317897	111318165	+	26	40496	CARS2
chr1	23037548	23037860	+	26	373	EPHB2
chr19	31503016	31503258	+	26	-155279	LINC01791
chr17	62530904	62531126	+	26	-27859	DDX5
chr6	8895156	8895396	+	26	242834	HULC
chr1	200972795	200973026	+	26	19918	KIF21B
chr20	35435085	35435340	+	26	-32982	DSN1
chr12	97014381	97014616	+	26	131149	CFAP54
chr12	108522963	108523427	+	26	-53	WSCD2
chr14	95724495	95724831	+	26	61582	CLMN
chr8	126587182	126587440	+	26	142860	TRIB1
chr2	29228978	29229474	+	26	25062	TOGARAM2
chr1	36670026	36670248	+	26	-19876	THRAP3
chr17	27542764	27542989	+	26	-30999	CRYBA1
chr16	56224851	56225249	+	26	-44	LOC283856
chr1	85155775	85156141	+	26	193	SSX2IP
chr16	80039077	80039431	+	26	210108	LINC01229
chr3	153596118	153596388	+	26	-115938	LINC02006
chr9	76185367	76185592	+	26	418832	ANXA1
chr3	10987582	10987934	+	26	-46662	SLC6A1
chr1	9086185	9086431	+	26	96	SLC2A7
chr14	70380267	70380576	+	26	34307	SMOC1
chr12	108989075	108989345	+	26	2684	TMEM119
chr10	89485440	89485720	+	26	66104	PAPSS2
chr1	183193739	183194161	+	26	38776	LAMC2
chr1	64755648	64755870	+	26	86458	UBE2U
chr16	65154431	65154653	+	26	1498	CDH11
chr13	107186579	107186801	+	26	698	EFNB2
chr19	45860414	45860639	+	26	13319	ERCC2
chr1	178995553	178995775	+	26	405	FAM20B
chr8	23038328	23038605	+	26	-16923	TNFRSF10D
chr13	49113854	49114080	+	26	-3849	RCBTB2
chr12	51406239	51406550	+	26	-3341	SLC11A2
chr19	49636359	49636755	+	26	13911	PPFIA3
chr2	1727659	1727948	+	26	20516	PXDN
chr8	1534279	1534501	+	26	35440	DLGAP2-AS1
chr21	40817415	40817967	+	26	-100	SH3BGR
chr2	136530822	136531083	+	26	31763	UBXN4
chr15	27596204	27596602	+	26	-189937	GABRG3-AS1
chr17	54670370	54670594	+	26	-578	NOG
chr1	22591863	22592139	+	26	-731	MIR4418
chr1	8403576	8403798	+	26	25542	SLC45A1
chr2	63677324	63677698	+	26	-12370	WDPCP
chr1	228603556	228603896	+	26	857	TRIM17
chr10	77161083	77161318	+	26	-86	ZNF503-AS2
chr2	242396145	242396408	+	26	-21044	MIR3133
chr19	58513743	58514053	+	26	297	ZNF606
chr1	94995999	94996749	+	26	11039	F3
chr22	19952394	19952628	+	26	1235	MIR4761
chr15	92532334	92532556	+	26	134915	SLCO3A1
chr3	15061572	15061911	+	26	45103	MRPS25
chr13	113272979	113273276	+	26	-28231	ATP11AUN
chr6	47821293	47821573	+	26	66629	OPN5
chr10	105047757	105047979	+	26	10948	INA
chr3	70749754	70749976	+	26	364209	FOXP1
chr6	31125262	31125587	+	26	142	CCHCR1
chr10	14173210	14173432	+	26	57038	LOC101928453
chr11	1752938	1753226	+	26	18742	IFITM10
chr13	114814397	114814684	+	26	28914	RASA3
chr18	61172799	61173463	+	26	28987	SERPINB5
chr20	58269682	58269950	+	26	18100	PHACTR3
chr21	10204409	10204704	+	26	-235962	TEKT4P2
chr10	3819674	3819896	+	26	7688	KLF6
chr4	183734612	183734874	+	26	103663	DCTD
chr1	149222956	149224038	+	26	-64738	FAM231D
chr3	126267476	126267788	+	26	10176	C3orf22
chr19	4368240	4368534	+	26	24863	MPND
chr17	3833768	3834001	+	26	-13924	P2RX1
chr4	41289165	41289435	+	26	30402	UCHL1
chr1	37635039	37635301	+	26	8006	MIR4255
chr8	61833743	61833982	+	26	46445	LOC100130298
chr17	8024435	8024701	+	26	-2334	ALOXE3
chr8	134625549	134625771	+	26	-41477	ST3GAL1
chr8	105238324	105238546	+	26	2872	RIMS2
chr10	77158575	77158855	+	26	-2571	ZNF503-AS2
chr10	125955446	125955668	+	26	-102434	CHST15
chr14	88933375	88933628	+	26	81513	SPATA7
chr3	48632118	48632392	+	26	338	COL7A1
chr1	174231995	174232256	+	26	103573	RABGAP1L
chr6	30616235	30616532	+	26	1567	C6orf136
chr2	120964353	120964606	+	26	16505	TMEM185B
chr10	3284617	3285112	+	26	-69831	PITRM1
chr10	129273384	129273606	+	26	-74118	NPS
chr11	83162139	83162361	+	26	-164800	CCDC90B
chr14	60337208	60337489	+	26	209	RTN1
chr3	13789089	13789551	+	26	97099	LINC00620
chr11	70041148	70041570	+	26	-7910	FADD
chr1	157964563	157965263	+	26	1850	KIRREL1
chr19	33948779	33949028	+	26	63896	PEPD
chr7	139356172	139356574	+	26	121320	HIPK2
chr3	56887565	56887787	+	26	-51681	ARHGEF3
chr12	83646817	83647136	+	26	566042	TMTC2
chr12	7085067	7085292	+	26	5235	EMG1
chr12	66247317	66247600	+	26	-26704	RPSAP52
chr3	16894575	16894797	+	26	-31766	PLCL2
chr13	80318988	80319314	+	26	-59370	LINC01038
chr1	228923756	228923991	+	26	53049	RHOU
chr14	62185615	62185869	+	26	21402	HIF1A
chr3	168826833	168827068	+	26	37143	MECOM
chr1	26179686	26179908	+	26	6152	AUNIP
chrX	45602454	45603169	+	26	2883	MIR221
chr2	39842310	39842532	+	26	-50217	TMEM178A
chr10	87299284	87299516	+	26	-38088	GRID1-AS1
chr1	4610549	4610806	+	26	-20870	LINC01646
chr11	39809708	39810049	+	26	504802	LRRC4C
chr7	4456401	4456623	+	26	-265418	FOXK1
chr6	37607095	37607448	+	26	58495	MDGA1
chr16	89460514	89460744	+	26	-36697	LOC101927817
chr1	212003270	212003559	+	26	166	LPGAT1
chr20	43487558	43488008	+	26	-26457	YWHAB
chr7	98972786	98973035	+	26	612	ARPC1B
chr18	70534464	70535002	+	26	174	NETO1
chr5	176236928	176237426	+	26	-383	UNC5A
chr9	95475730	95475958	+	26	-43297	IPPK
chr22	39714722	39715194	+	26	160	SNORD43
chr6	31038859	31039123	+	26	17764	HCG22
chr17	48209180	48209412	+	26	-2050	SAMD14
chr1	16695232	16695521	+	26	1851	SZRD1
chr17	72559243	72559496	+	26	4113	CD300H
chr1	118251402	118251804	+	26	102999	TENT5C
chr3	13690085	13690312	+	26	-2023	LINC00620
chr12	108712861	108713125	+	26	1446	CMKLR1
chr8	41583068	41583408	+	26	-60434	ANK1
chr11	18430228	18430820	+	26	-3329	LDHC
chr4	98481700	98481949	+	26	193747	STPG2-AS1
chr2	140400001	140400277	+	26	745245	YY1P2
chr17	73561141	73561373	+	26	-22882	MYO15B
chr5	138629730	138629977	+	26	414	MATR3
chr16	53478045	53478424	+	26	8703	RBL2
chr7	979929	980208	+	26	5384	ADAP1
chr1	3387493	3387776	+	26	16487	ARHGEF16
chr9	137652287	137652520	+	26	88812	MIR3689C
chr2	147818515	147818801	+	26	474033	PABPC1P2
chr10	70231493	70231789	+	26	89	DNA2
chr11	1032334	1032824	+	26	4127	MUC6
chr8	25110723	25111139	+	26	68693	DOCK5
chr17	43419778	43420063	+	26	-25490	MAP3K14
chr12	49660241	49660589	+	26	1633	TUBA1C
chr9	91287997	91288259	+	26	72692	MIR4289
chr22	44893623	44893950	+	26	219	RTL6
chr15	78964200	78964422	+	26	-30724	CHRNB4
chr11	6340408	6340651	+	26	1211	CAVIN3
chr19	14201982	14202562	+	26	-885	SAMD1
chr15	75023130	75023359	+	26	-5293	CYP1A1
chr12	51705030	51705277	+	26	12829	BIN2
chr8	53377325	53377597	+	26	-55022	ST18
chr20	37252627	37252905	+	26	22189	ARHGAP40
chr12	132665699	132666264	+	26	8259	LINC02361
chr7	137878760	137879187	+	26	70469	MIR4468
chr18	28000089	28000572	+	26	121454	MIR302F
chr11	62620899	62621335	+	26	87	SNORD30
chr9	73500053	73500283	+	26	-16194	TRPM3
chr8	142982066	142982340	+	26	97454	MIR4539
chr2	20409659	20409881	+	26	15157	SDC1
chr15	81192726	81193098	+	26	-58498	MIR549A
chr10	24551089	24551311	+	26	-13414	MIR603
chr19	4717380	4717650	+	26	6340	DPP9
chr12	126811873	126812095	+	26	-98708	LINC02350
chr14	81680403	81680625	+	26	6782	GTF2A1
chr7	52159962	52160220	+	26	-775533	COBL
chr2	134644751	134645052	+	26	-239795	MIR3679
chr13	112163669	112163901	+	26	-84571	LINC02337
chr7	94833842	94834373	+	26	119911	PON1
chr19	3921071	3921293	+	26	-11919	NMRK2
chr15	83444792	83445051	+	26	20224	SCARNA15
chr2	20423910	20424263	+	26	841	SDC1
chr13	98733418	98733666	+	26	-61274	FARP1
chr16	4322301	4322648	+	26	527	TFAP4
chr10	114712482	114712741	+	26	2602	TCF7L2
chrX	1542744	1543019	+	26	23457	ASMTL-AS1
chr1	158000067	158000308	+	26	4847	KIRREL1-IT1
chr1	19393402	19393888	+	26	-110819	IFFO2
chr11	69993110	69993378	+	26	-56025	FADD
chr18	1483822	1484219	+	26	-124390	LINC00470
chr3	52748579	52748803	+	26	-8592	GLT8D1
chr1	207378890	207379112	+	26	101394	C4BPA
chr5	45695923	45696335	+	26	91	HCN1
chr11	76516676	76516969	+	26	14026	TSKU
chr4	151999770	152000124	+	26	-20778	RPS3A
chr19	16246742	16247000	+	26	2033	HSH2D
chr1	6524408	6524777	+	26	1663	TNFRSF25
chr19	32148230	32148486	+	26	65171	THEG5
chr16	56030269	56030491	+	26	-40437	CES5A
chr1	110649048	110649365	+	26	-5856	UBL4B
chr22	50323498	50323726	+	26	11334	CRELD2
chr9	4304806	4305028	+	26	-4882	GLIS3
chr6	150212277	150212565	+	26	-251	RAET1E
chr16	2202819	2203313	+	26	2040	SNORD60
chr10	73130959	73131283	+	26	-25570	CDH23
chr4	3863916	3864138	+	26	93128	FAM86EP
chr14	86158161	86158413	+	26	158621	FLRT2
chr14	24836203	24836507	+	26	238	NFATC4
chr16	76583841	76584068	+	26	-84941	LINC02125
chr15	60685729	60686415	+	26	4113	ANXA2
chr11	117745694	117746130	+	26	1834	FXYD6-FXYD2
chr20	50275501	50275723	+	26	-96242	NFATC2
chr5	137090838	137091105	+	26	-932	HNRNPA0
chr22	37720930	37721163	+	26	29833	LOC100506271
chr1	37051149	37051490	+	26	-102404	CSF3R
chr10	124408101	124408366	+	26	51108	C10orf120
chr15	44243919	44244179	+	26	-73680	PIN4P1
chr14	103198193	103198440	+	26	-45500	TRAF3
chr1	185836552	185836810	+	26	132998	HMCN1
chr22	37917462	37917750	+	26	-2396	CARD10
chr2	228613038	228613276	+	26	-30412	SLC19A3
chr17	38715060	38715297	+	26	1468	CCR7
chr17	47773292	47773534	+	26	11900	SLC35B1
chr7	34410253	34410475	+	26	-287487	NPSR1
chr10	105793709	105794050	+	26	14065	MIR936
chr10	5617889	5618111	+	26	20081	LOC105376382
chr7	127690767	127691202	+	26	-19982	LRRC4
chr19	49438513	49438755	+	26	1695	DHDH
chr4	142182166	142182535	+	26	40309	ZNF330
chr1	47973811	47974033	+	26	-70933	LINC01389
chr19	1255312	1255741	+	26	6974	MIDN
chr11	33472358	33472685	+	26	-91356	KIAA1549L
chr17	50212104	50212505	+	26	23828	CA10
chr12	109880355	109880584	+	26	34880	KCTD10
chr2	219724239	219724835	+	26	-9	WNT6
chr5	153979551	153979865	+	26	-4076	MIR3141
chr6	129748758	129749050	+	26	282466	ARHGAP18
chr3	65185074	65185458	+	26	-511901	ADAMTS9
chr11	43885134	43885388	+	26	-17096	ALKBH3
chr9	98278357	98278665	+	26	736	PTCH1
chr13	109580314	109580561	+	26	239214	MYO16-AS1
chr2	221813458	221813715	+	26	623492	EPHA4
chr5	85914331	85914566	+	26	664	COX7C
chr7	127761716	127762008	+	26	39949	MIR593
chr22	43244704	43245123	+	26	8495	ARFGAP3
chr17	78179251	78179501	+	26	14823	SGSH
chr2	175564159	175564381	+	26	-16643	WIPF1
chr18	21542625	21542847	+	26	-30001	TTC39C
chr9	133834025	133834592	+	26	-19853	FIBCD1
chr1	16264697	16264972	+	26	37793	ZBTB17
chr7	98944249	98944502	+	26	20879	ARPC1A
chr13	30168713	30169455	+	26	741	SLC7A1
chr2	25142773	25143129	+	26	-65	ADCY3
chr1	242687898	242688143	+	26	-22	PLD5
chr14	61770852	61771143	+	26	-17164	PRKCH
chr22	49181888	49182110	+	26	5892	MIR4535
chr6	64062996	64063315	+	26	-33273	LGSN
chr18	7941615	7941894	+	26	374440	PTPRM
chr11	130824210	130824572	+	26	-38009	SNX19
chr22	43082256	43082490	+	26	34543	A4GALT
chr19	10182808	10183140	+	26	-13821	C19orf66
chr6	170771660	170771918	+	26	90628	PSMB1
chr12	50271926	50272152	+	26	25721	FAIM2
chr7	73988014	73988277	+	26	-83846	GTF2I
chr12	122467040	122467262	+	26	7359	BCL7A
chr19	38353110	38353410	+	26	-7424	LOC100631378
chrX	2630986	2631315	+	25	21976	CD99
chr5	175963139	175963593	+	25	1055	RNF44
chr14	105190300	105190606	+	25	-81	ADSSL1
chr1	151524595	151524907	+	25	6479	MIR554
chr13	20967526	20968145	+	25	40150	MIR4499
chr2	101835484	101835871	+	25	-33668	CNOT11
chr5	3322803	3323160	+	25	-129949	LINC02162
chr14	65192558	65192780	+	25	21543	PLEKHG3
chr19	1219060	1219378	+	25	13421	STK11
chr3	42055316	42055630	+	25	-51541	ULK4
chr7	151010762	151011014	+	25	-27959	NUB1
chr14	58615973	58616195	+	25	2873	ARMH4
chr16	47888211	47888721	+	25	-4026	LINC02133
chr2	69780745	69781111	+	25	-33625	SNORA36C
chr6	43252793	43253069	+	25	-13067	SLC22A7
chr1	32664633	32665016	+	25	-1163	CCDC28B
chr3	129034286	129034613	+	25	-665	H1FX-AS1
chr2	166654724	166654946	+	25	-4032	GALNT3
chr1	40455167	40455433	+	25	34516	MFSD2A
chr19	4639862	4640150	+	25	-23	TNFAIP8L1
chr4	2797441	2797726	+	25	2833	SH3BP2
chr20	48928640	48928880	+	25	9119	LINC01271
chr3	49063295	49063558	+	25	3449	IMPDH2
chr14	77414646	77414906	+	25	-11205	LINC01629
chr4	109845727	109845960	+	25	-161608	ETNPPL
chr5	137936317	137936539	+	25	-25110	HSPA9
chr11	813630	813930	+	25	2099	SNORA52
chr13	30061714	30062023	+	25	19	MTUS2-AS1
chr8	91151357	91151579	+	25	-56359	CALB1
chr18	60842209	60842431	+	25	144293	BCL2
chr1	209601622	209602169	+	25	-270	MIR205HG
chr1	28838753	28839065	+	25	3839	SNORA73B
chr7	138482639	138482928	+	25	44	TMEM213
chr16	86943090	86943399	+	25	-148146	LINC02181
chr4	169753586	169753820	+	25	547	PALLD
chr19	13054170	13054409	+	25	-2339	RAD23A
chr3	46735355	46735631	+	25	-290	ALS2CL
chr2	161966013	161966279	+	25	-27320	TANK
chr16	84963862	84964282	+	25	81069	ZDHHC7
chr9	34046794	34047048	+	25	2026	UBAP2
chr5	53917087	53917310	+	25	81954	LOC102467080
chr1	153507785	153508308	+	25	671	S100A6
chr1	171787789	171788192	+	25	-22628	DNM3
chr6	42586473	42586721	+	25	54837	UBR2
chr21	43092694	43092980	+	25	-6625	LINC00111
chr20	19806100	19806322	+	25	-60954	RIN2
chr5	74338447	74338731	+	25	9879	LINC01336
chr2	43446061	43446795	+	25	7317	ZFP36L2
chr17	74379910	74380433	+	25	-519	SPHK1
chr5	141521707	141522067	+	25	33563	NDFIP1
chr1	11433405	11434520	+	25	100707	UBIAD1
chr15	72521669	72521947	+	25	255	PKM
chr13	25395174	25395416	+	25	56994	RNF17
chr1	9376943	9377218	+	25	24139	SPSB1
chr2	19842111	19842333	+	25	-226393	LINC00954
chr1	178037781	178038038	+	25	-24955	RASAL2
chr18	21457765	21458247	+	25	5022	LAMA3
chr14	67029477	67029763	+	25	55495	GPHN
chr1	27726453	27726739	+	25	7448	GPR3
chr1	19376162	19376403	+	25	-93456	IFFO2
chr21	43172629	43172942	+	25	-5784	MIR6814
chr19	7746834	7747208	+	25	1314	TRAPPC5
chr17	79274418	79275051	+	25	-5595	SLC38A10
chr1	110434257	110434479	+	25	-18865	CSF1
chr11	85807534	85807756	+	25	-26722	PICALM
chr1	145117951	145118231	+	25	21684	SEC22B
chr13	27831864	27832214	+	25	2501	SNORA27
chr2	9347046	9347401	+	25	329	ASAP2
chr9	21504108	21504378	+	25	7941	MIR31
chr1	36771149	36771379	+	25	-730	SH3D21
chr4	3605547	3605826	+	25	27090	LINC00955
chr19	47742789	47743011	+	25	-6877	BBC3
chr1	209969747	209970114	+	25	9590	IRF6
chr14	103571487	103571802	+	25	5163	EXOC3L4
chr22	35738539	35738812	+	25	-5883	MIR6069
chr6	111919408	111919630	+	25	7635	TRAF3IP2
chr3	12798044	12798304	+	25	2634	TMEM40
chr13	33610452	33610728	+	25	20019	KL
chr22	36081676	36081898	+	25	-32132	APOL5
chr2	238929305	238929527	+	25	-40149	SCLY
chr14	23502625	23502847	+	25	1618	PSMB5
chr5	141806090	141806399	+	25	101386	SPRY4-AS1
chr11	74488686	74488908	+	25	28884	RNF169
chr12	106010282	106010705	+	25	-87488	CASC18
chr16	89788333	89788614	+	25	521	ZNF276
chr20	25047692	25048527	+	25	-9291	ACSS1
chr1	205439918	205440212	+	25	-14851	BLACAT1
chr2	113961728	113961990	+	25	30299	PSD4
chr9	139796380	139796618	+	25	15314	MIR4479
chr15	102028881	102029145	+	25	1174	PCSK6
chr5	28406511	28406733	+	25	-118850	LINC02103
chr12	4397808	4398098	+	25	-12603	CCND2-AS1
chr18	3622569	3622983	+	25	19041	DLGAP1-AS2
chr13	42732737	42732990	+	25	20685	DGKH
chr10	3828302	3828591	+	25	-973	KLF6
chr15	89871338	89871622	+	25	-1439	MIR6766
chr20	4667315	4667606	+	25	308	PRNP
chr3	48612390	48612635	+	25	3898	MIR711
chr21	9504505	9504756	+	25	-321202	MIR3648-2
chr20	39641140	39641388	+	25	-16194	TOP1
chr16	850355	850613	+	25	249	GNG13
chr1	40430255	40430542	+	25	9614	MFSD2A
chr19	17952568	17952828	+	25	6143	JAK3
chr13	25250908	25251130	+	25	-3530	ATP12A
chr8	97812116	97812393	+	25	154799	CPQ
chr6	159183983	159184240	+	25	1674	MIR3918
chr10	75007419	75007693	+	25	431	DNAJC9-AS1
chr14	78198195	78198419	+	25	23893	SLIRP
chr16	70472670	70472903	+	25	205	ST3GAL2
chr14	91288134	91288368	+	25	-5490	TTC7B
chr11	101944153	101944375	+	25	26095	CFAP300
chr9	97009061	97009287	+	25	-12374	ZNF169
chr19	4058685	4059085	+	25	6642	ZBTB7A
chr14	61787733	61787998	+	25	-296	PRKCH
chr2	103233444	103233809	+	25	-2367	SLC9A2
chr22	37822008	37822230	+	25	1386	ELFN2
chr1	183690241	183690502	+	25	-67923	APOBEC4
chr12	29946362	29946782	+	24	-8880	TMTC1
chr15	99193069	99193350	+	24	1241	IRAIN
chr9	129957358	129957617	+	24	-68454	GARNL3
chr14	61245659	61245883	+	24	44312	MNAT1
chr12	58131512	58131786	+	24	380	AGAP2
chr19	37709956	37710178	+	24	885	ZNF383
chr16	31075126	31075383	+	24	1155	ZNF668
chr16	70803970	70804399	+	24	15221	VAC14-AS1
chr6	27833321	27833719	+	24	413	HIST1H2AL
chr12	56498672	56499076	+	24	771	PA2G4
chr15	60638775	60639632	+	24	50982	ANXA2
chr3	186505098	186505395	+	24	-156	SNORA4
chr9	134151747	134151969	+	24	48	FAM78A
chr12	120799307	120799925	+	24	7367	MSI1
chr20	34195126	34195364	+	24	239	FER1L4
chr8	145806344	145806591	+	24	24613	ARHGAP39
chr1	200599246	200599470	+	24	-9496	KIF14
chr10	3851260	3851663	+	24	-23988	KLF6
chr16	70814464	70814737	+	24	20479	VAC14
chr22	47953051	47953290	+	24	-70310	LINC01644
chr5	61118403	61118681	+	24	-87017	C5orf64-AS1
chr17	9994366	9994639	+	24	-54438	GAS7
chr10	24808134	24808357	+	24	52811	KIAA1217
chr20	32270068	32270361	+	24	3996	E2F1
chr10	77010374	77010636	+	24	-14681	COMTD1
chr19	18563606	18563832	+	24	-14608	ISYNA1
chr15	60676624	60676997	+	24	13375	ANXA2
chr1	16084960	16085189	+	24	-181	FBLIM1
chr6	42752202	42752522	+	24	1128	LOC401261
chr21	44082998	44083393	+	24	9333	PDE9A
chr4	149803292	149803586	+	24	60091	LOC105377480
chr5	129852433	129852657	+	24	612022	CHSY3
chr17	38657292	38657578	+	24	419	TNS4
chr19	45315468	45315776	+	24	3306	BCAM
chr8	118837777	118838029	+	24	95249	SNORD168
chr6	13616108	13616765	+	24	877	NOL7
chr1	209972575	209972797	+	24	6834	IRF6
chr14	66285376	66285880	+	24	347808	MIR625
chr11	8273188	8273658	+	24	12002	LMO1
chr22	28155719	28155962	+	24	41646	MN1
chr3	124683913	124684199	+	24	-30461	MUC13
chr12	66219753	66220166	+	24	795	RPSAP52
chr11	112125057	112125285	+	24	-5817	LOC100132686
chr3	42232877	42233186	+	24	31370	TRAK1
chr6	107128891	107129127	+	24	-14351	LINC02526
chr3	43035583	43035820	+	24	14942	FAM198A
chr19	18705158	18705395	+	24	5781	REX1BD
chr17	73892701	73892928	+	24	270	TRIM65
chr4	177937298	177937643	+	24	140614	LINC02509
chr2	121830690	121830912	+	24	211977	TFCP2L1
chr15	60662138	60662453	+	24	27890	ANXA2
chr22	45088186	45088415	+	24	-9778	PRR5-ARHGAP8
chr7	155597606	155597928	+	24	3999	SHH
chr8	42265649	42265897	+	24	16494	VDAC3
chr9	95637640	95637904	+	24	2478	ZNF484
chr21	46433023	46433421	+	24	-8580	PICSAR
chr6	33637527	33637751	+	24	-28266	MIR3934
chr19	35760149	35760391	+	24	389	USF2
chr15	92396287	92396705	+	24	-442	SLCO3A1
chr12	19156458	19156739	+	24	-126028	PLEKHA5
chr3	32470308	32470543	+	24	37262	CMTM7
chr6	31731124	31731480	+	24	529	SAPCD1
chr2	101994060	101994321	+	24	9775	CREG2
chr16	67275057	67275500	+	24	6147	FHOD1
chr2	65659255	65659517	+	24	270	SPRED2
chr19	17977073	17977705	+	24	3992	SNORA68
chr1	35638781	35639050	+	24	19828	SFPQ
chr7	158515625	158515847	+	24	-18214	NCAPG2
chr17	48148287	48148509	+	24	15066	ITGA3
chr5	52778128	52778861	+	24	2230	FST
chr5	154032570	154032801	+	24	-32651	MIR1303
chr7	57768308	57768573	+	24	258557	ZNF716
chr2	241515517	241515920	+	24	7714	RNPEPL1
chr6	7591464	7591686	+	24	1143	SNRNP48
chr19	48919005	48919230	+	24	20985	GRIN2D
chr4	152026695	152027159	+	24	1948	SNORD73A
chr1	42632031	42632317	+	24	-1779	GUCA2A
chr16	3335953	3336223	+	24	2601	ZNF263
chr1	176519563	176519785	+	24	87367	PAPPA2
chr3	31404201	31404423	+	24	-169681	STT3B
chr15	101141844	101142121	+	24	463	LINS1
chr17	48982242	48982468	+	24	-37016	TOB1
chr11	72353329	72353669	+	24	5	PDE2A
chr12	46761988	46762312	+	24	4495	SLC38A2
chr17	30814218	30814578	+	24	293	CDK5R1
chr5	123984909	123985211	+	24	95745	ZNF608
chr16	86242872	86243204	+	24	13251	LINC01082
chr1	226294956	226295274	+	24	23839	LINC01703
chr16	31212824	31213068	+	24	-260	PYCARD-AS1
chr1	206200896	206201545	+	24	-23061	AVPR1B
chr1	162092406	162092637	+	24	-34376	MIR4654
chr11	64863665	64863971	+	24	231	VPS51
chr3	33424156	33424543	+	24	57521	UBP1
chr3	49756150	49756455	+	24	936	AMIGO3
chr10	114729028	114729297	+	24	19153	TCF7L2
chr15	43480453	43480679	+	24	3100	CCNDBP1
chr17	76119487	76119771	+	24	5246	TMC6
chr19	2478992	2479797	+	24	3271	GADD45B
chr2	64314508	64314844	+	24	56929	PELI1
chr17	48134399	48134624	+	24	1179	ITGA3
chr8	128746793	128747293	+	24	-637	MYC
chr4	177711427	177711884	+	24	2244	VEGFC
chr17	74544048	74544461	+	24	8133	PRCD
chr12	111876011	111876262	+	24	3470	SH2B3
chr8	55191039	55191268	+	24	143372	MRPL15
chr2	95419521	95419793	+	24	7272	FAM95A
chr1	209404867	209405323	+	24	-93706	LINC01696
chr9	140092818	140093162	+	24	2173	TPRN
chr2	217934448	217934677	+	24	199067	LINC01921
chr19	49468978	49469584	+	24	715	FTL
chr14	101539331	101539553	+	24	3194	MEG9
chr3	53256341	53256602	+	24	33659	TKT
chr1	44354886	44355108	+	24	-43995	ARTN
chr10	3817101	3817642	+	24	10102	KLF6
chr1	31290010	31290459	+	24	-7265	LINC01778
chr2	102090574	102090811	+	24	473	RFX8
chr16	55449601	55449894	+	24	46462	MMP2-AS1
chr17	37007017	37007309	+	24	748	SNORA21B
chr13	25255853	25256220	+	24	1487	ATP12A
chr1	150207636	150207860	+	24	-722	ANP32E
chr1	61916148	61916376	+	24	-197072	NFIA-AS1
chr4	112464339	112464616	+	24	-602076	FAM241A
chr3	196721676	196722075	+	24	-7902	MELTF-AS1
chr17	48123989	48124333	+	24	8942	PICART1
chr19	58899302	58899670	+	24	850	RPS5
chr19	7981333	7981695	+	24	482	TGFBR3L
chr12	113450880	113451106	+	24	34719	OAS2
chr1	144534020	144534381	+	24	-59488	NBPF8
chr5	73728889	73729330	+	24	103692	LINC01331
chr12	110809515	110809921	+	24	31817	ANAPC7
chr6	193126	193596	+	24	12123	LOC285766
chr14	23451233	23451737	+	24	366	AJUBA
chr11	10817536	10818068	+	24	5353	SNORD97
chr8	125563467	125563737	+	24	12259	NDUFB9
chr12	124095928	124096165	+	24	-5211	SNORA9B
chr21	43380152	43380495	+	24	-6324	C2CD2
chr2	105991557	105991801	+	24	23896	FHL2
chr16	57661105	57661373	+	24	-899	ADGRG1
chr5	179286209	179286445	+	24	324	LOC100996419
chr10	9536983	9537256	+	24	-199563	LOC101928272
chr1	41093579	41093823	+	24	37623	RIMS3
chr5	176015070	176015569	+	24	21812	GPRIN1
chr16	51362652	51362908	+	24	-177597	SALL1
chr2	56086645	56086989	+	24	64481	EFEMP1
chr5	10442156	10442432	+	24	320	ROPN1L
chr8	29916700	29917052	+	24	23848	SARAF
chr4	74124759	74125037	+	24	-383	ANKRD17
chr12	56876377	56876656	+	24	5682	GLS2
chr7	100027503	100027820	+	24	407	MEPCE
chr12	66213822	66214106	+	24	-4276	HMGA2
chr12	108780665	108780932	+	24	-47704	CMKLR1
chr20	57021260	57021482	+	24	57196	VAPB
chr19	1873136	1873453	+	24	-9730	KLF16
chr5	52784824	52785395	+	24	8845	FST
chr17	26674611	26674919	+	24	-9839	TMEM199
chr3	169946353	169946630	+	24	6271	PRKCI
chr17	17875307	17875592	+	24	335	TOM1L2
chr2	85660138	85660458	+	24	14244	SH2D6
chr17	37008965	37009285	+	24	123	SNORA21
chr16	67970254	67970659	+	24	324	PSMB10
chr7	2149078	2149331	+	24	-20517	SNORA114
chr2	242674231	242674568	+	24	405	D2HGDH
chr12	46753330	46753594	+	24	13183	SLC38A2
chr3	12879592	12879814	+	24	2246	RPL32
chr17	2592830	2593431	+	24	3083	MIR6776
chr11	64073092	64073330	+	24	211	ESRRA
chr14	83191143	83191448	+	24	82319	LINC02301
chr10	68597633	68598007	+	24	-87972	LRRTM3
chr1	85688902	85689210	+	24	-22328	SYDE2
chr1	14024064	14024295	+	24	-2556	PRDM2
chr1	183213485	183213834	+	24	58485	LAMC2
chr11	70963055	70963458	+	24	-27414	SHANK2
chr4	177165855	177166099	+	24	24396	ASB5
chr15	75870974	75871283	+	24	504	PTPN9
chr14	36638624	36638913	+	24	7089	PTCSC3
chr16	2517936	2518206	+	24	143	LOC729652
chr19	1863308	1863557	+	24	132	KLF16
chr22	25382686	25382913	+	24	-40137	TMEM211
chr17	80239025	80239301	+	24	-7545	CSNK1D
chr10	82417845	82418490	+	24	117592	SH2D4B
chr18	21492400	21492676	+	24	39554	LAMA3
chr22	36718919	36719155	+	24	-36084	MIR6819
chr17	46132034	46132335	+	24	6498	NFE2L1
chr17	37361140	37361522	+	24	4755	RPL19
chr2	122176095	122176317	+	24	-112250	RNU4ATAC
chr7	41741161	41741439	+	24	1406	INHBA
chr6	30729425	30729696	+	24	-5042	HCG20
chr22	50970105	50970327	+	24	792	ODF3B
chr12	95676177	95676399	+	24	-25908	MIR331
chr3	115639812	115640232	+	24	-16049	SNORD155
chr6	160941705	160941944	+	24	-9668	LPAL2
chr11	20160553	20160889	+	24	21149	DBX1
chr17	79112577	79112980	+	24	-5670	MIR1250
chr7	98476497	98476804	+	24	537	TRRAP
chr5	151062846	151063275	+	24	3555	SPARC
chr19	51307545	51307795	+	24	141	C19orf48
chr21	45285287	45285534	+	24	294	AGPAT3
chr14	35783635	35783908	+	24	22248	PSMA6
chr16	18019192	18019453	+	24	407197	NPIPA7
chr6	108184216	108184594	+	24	-38884	SCML4
chr21	44941743	44942092	+	24	-42503	LINC01669
chr20	55380207	55380711	+	24	176101	TFAP2C
chr11	33498737	33498972	+	24	-65023	KIAA1549L
chr12	53346799	53347423	+	24	-3461	KRT8
chr13	114553789	114554048	+	24	13158	GAS6
chr12	110743063	110743375	+	24	24187	ATP2A2
chr19	44156256	44156497	+	24	-12385	CADM4
chr15	48671176	48671409	+	24	46927	DUT
chr17	73701742	73702037	+	24	-15519	ITGB4
chr1	246988857	246989292	+	24	36155	LINC01341
chr2	196525901	196526270	+	24	4233	SLC39A10
chr5	133341526	133341895	+	24	-886	VDAC1
chr16	8613757	8614131	+	24	6063	TMEM114
chr10	6758231	6758561	+	23	-20948	LINP1
chr8	2271414	2271672	+	23	208910	LOC101927815
chr2	218370241	218370497	+	23	222913	DIRC3-AS1
chr3	126221504	126221727	+	23	15001	UROC1
chr15	83331790	83332017	+	23	-476	AP3B2
chr10	34465675	34465932	+	23	-404195	LINC00838
chr22	50686142	50686554	+	23	-2948	TUBGCP6
chr15	48261488	48261737	+	23	-123179	LINC01491
chr3	48820550	48820780	+	23	64618	PRKAR2A
chr16	86966125	86966413	+	23	-125121	LINC02181
chr12	53465903	53466280	+	23	7113	SPRYD3
chr2	120985524	120985771	+	23	-4663	TMEM185B
chr2	12860382	12860744	+	23	3565	TRIB2
chr10	6807236	6807640	+	23	13704	LINC00706
chr5	92747660	92747882	+	23	159278	NR2F1-AS1
chr5	142311586	142311808	+	23	-63222	ARHGAP26-AS1
chr20	36983475	36983770	+	23	8808	LBP
chr16	3043906	3044238	+	23	-4884	LOC101929613
chr19	34288869	34289260	+	23	1313	KCTD15
chr5	60757345	60757596	+	23	129370	ZSWIM6
chr1	95005259	95005487	+	23	2040	F3
chr1	234226048	234226325	+	23	-123771	SLC35F3
chr12	65996691	65997465	+	23	429	LINC02454
chr6	56507431	56507688	+	23	135	DST
chr4	53598779	53599001	+	23	18917	ERVMER34-1
chr12	28124353	28124680	+	23	400	PTHLH
chr10	73579965	73580257	+	23	8471	CDH23
chr13	33210335	33210606	+	23	49906	PDS5B
chr1	22904115	22904403	+	23	14264	EPHA8
chr2	170625207	170625569	+	23	-29934	SSB
chr1	33233480	33233757	+	23	2383	KIAA1522
chr20	19998232	19998552	+	23	-47	NAA20
chr17	40571829	40572076	+	23	3386	CAVIN1
chr12	6645699	6645986	+	23	1457	GAPDH
chr21	43421514	43421736	+	23	-7678	ZNF295-AS1
chr8	125982213	125982435	+	23	-3215	ZNF572
chr10	32048633	32048855	+	23	149110	ARHGAP12
chr12	110741436	110741666	+	23	22519	ATP2A2
chr15	71483701	71483939	+	23	-2422	THSD4-AS1
chr20	33974875	33975097	+	23	24959	UQCC1
chr6	28106409	28106678	+	23	-1449	ZSCAN16-AS1
chr13	45450802	45451041	+	23	-67155	LINC00330
chr11	830527	830932	+	23	-2223	CD151
chr1	45097333	45098013	+	23	39055	SNORD145
chr16	72881944	72882236	+	23	-183182	LINC01572
chr19	56883260	56883491	+	23	-3623	ZSCAN5A
chr17	18867210	18867700	+	23	11977	SLC5A10
chr1	51658473	51658788	+	23	42138	LINC01562
chr12	6446409	6446647	+	23	4755	TNFRSF1A
chr2	29486813	29487035	+	23	-40158	ALK
chr20	57584986	57585208	+	23	-2788	CTSZ
chr22	46143538	46143956	+	23	-12657	MIR4762
chr3	112931140	112931581	+	23	16	BOC
chr6	82651055	82651277	+	23	-3028	LINC02542
chr3	49841259	49841481	+	23	683	INKA1
chr11	86085747	86086125	+	23	158	CCDC81
chr9	86580134	86580464	+	23	4473	MIR7-1
chr1	24661436	24661913	+	23	12144	GRHL3
chr11	65192946	65193327	+	23	2867	NEAT1
chr6	106614902	106615124	+	23	68276	PRDM1
chr4	183065868	183066101	+	23	-316	LOC90768
chr2	219745345	219745850	+	23	342	WNT10A
chr1	203259850	203260074	+	23	3134	LINC01353
chr1	26798582	26799217	+	23	-3	HMGN2
chr4	15938534	15938895	+	23	1649	FGFBP1
chr18	57332290	57332572	+	23	32213	CCBE1
chr17	45020503	45020735	+	23	20136	GOSR2
chr11	395821	396054	+	23	1754	PKP3
chr22	30122870	30123130	+	23	6656	CABP7
chr11	122929775	122930005	+	23	3153	HSPA8
chr8	32404852	32405470	+	23	-567	NRG1
chr3	186501969	186502293	+	23	-454	SNORD2
chr20	45960630	45960852	+	23	13495	LOC100131496
chr17	9548952	9549204	+	23	224	USP43
chr22	39611995	39612384	+	23	24725	PDGFB
chr12	4396860	4397213	+	23	-11686	CCND2-AS1
chr2	121954099	121954321	+	23	88568	TFCP2L1
chr5	72732818	72733163	+	23	11362	FOXD1
chr20	3148978	3149278	+	23	5110	LZTS3
chr8	74739982	74740331	+	23	50989	UBE2W
chr16	28965937	28966159	+	23	3730	NFATC2IP
chr7	155575178	155575447	+	22	26454	SHH
chr7	139756845	139757252	+	22	6473	PARP12
chr2	145282220	145282535	+	22	-366	LOC105373656
chr11	11863732	11864013	+	22	902	USP47
chr19	57814164	57814408	+	22	-17579	ZNF543
chr5	43283312	43283561	+	22	29890	HMGCS1
chr15	63863936	63864158	+	22	-25505	FBXL22
[truncated: 845 more rows]
