# Supplementary material for: Regulation of integrin and extracellular matrix genes by HNRNPL is necessary for epidermal renewal
Source: PLoS Biol. 2021 Sep 20;19(9):e3001378. doi: 10.1371/journal.pbio.3001378 (PMC8452081; doi:10.1371/journal.pbio.3001378)
Supplement: S4 Table — List of the 495 genes bound by HNRNPL that lost RNA Pol II peaks upon HNRNPL depletion. HNRNPL, heterogeneous nuclear ribonucleoprotein L; Pol II, polymerase II. (XLSX) [file pbio.3001378.s008.xlsx]

## Sheet: Sheet1
Supplementary Table 4. HNRNPL bound genes that lost RNA polymerase II peaks upon HNRNPL knockdown.
SLMAP
APBB2
GALNT3
RPL19
DDX5
THRAP3
SRPK1
C20orf27
STK25
ITGA3
LMNB2
PRDM2
LTBP4
RAD23B
NCOR2
HSPD1
CHST15
GAS2L1
PLXNA1
CRELD2
PXDN
RICTOR
SPTBN1
LOC654342
TTLL4
COL7A1
CAPN12
MRPL15
DCUN1D5
LTBR
RSU1
SH3PXD2A
KRCC1
TRAF7
GOT2
CRYBA1
ADCY3
JPH2
FST
SNRPC
SET
LIMD2
TNFRSF1A
RPS29
NT5E
SLC35B1
USP43
DVL1
VEGFA
ELL
AREG
MYC
SPTLC3
LAMA3
RAVER1
CKS2
RPS6KA2
ARHGAP8
KIF23
ANXA2
STK24
SPEG
KCNH3
AXL
CSNK1E
ZDHHC7
RAD23A
PKN3
SH3BP2
AGRN
TSKU
BIRC6
MMP14
EGFR
CARD10
PACS1
ZFP36L1
CREB1
RPS6KA4
SH3D21
OAS2
SCARA3
BCAT2
THBS1
TNFRSF21
ARF5
SLC5A10
MTHFD1L
GDF11
CEP192
WISP1
CCDC85C
MED15
SDC3
MSMO1
THRA
DGKA
CKAP2L
SYDE1
RNH1
SLC39A10
CDKN1A
TRAF3IP3
AJUBA
CRYL1
MRPS6
MICAL1
CAV2
GNB1
TPPP
DMWD
CALD1
NIPAL1
HMGCS1
PKP3
PSMA6
UBAP2
ACTN1
SPRED2
DNAJB14
WNT7B
MYBBP1A
BAIAP2
NR1D1
MBD1
HMGB1
UGCG
RYK
RPL10A
TRAF3IP2
NUFIP2
TRIO
SLC25A37
FHL3
SFPQ
TMEM127
FBXO22
DGKH
ITGB4
ZBTB38
FBLIM1
PTHLH
MAP3K14
PHC3
RNF34
URI1
LETM1
FAT2
ETS2
ARL4C
DMPK
MYO10
RUNX1
MYO16
KLF6
SRP68
PITPNA
KIAA1217
MFSD2A
NAA20
PLEKHG3
VEGFC
PDGFB
SUMO3
LGALS3BP
ARHGEF3
SCD
SLC38A2
IFNGR2
2021-09-09
CIDEA
PLD5
SLIRP
GRHPR
ZBTB7A
TCTEX1D2
CD9
VDAC3
2021-03-07
PPP1R12C
TMEM40
SUN2
TMEM63B
DRG1
ARHGAP23
ZNF267
ATAD3A
PRNP
SPRED3
HNRNPC
SF1
BCAS4
YWHAB
C16orf74
SIGIRR
KRT14
C19orf66
ARHGAP18
DUSP6
INPP4B
KLF7
NME2
NFIX
FHOD1
SEC24C
MYO15A
CIC
HCN2
DAB2IP
CYB5R1
SDC1
XPO1
TUBB6
BAZ2A
DDX6
ABCB10
DIAPH1
C19orf12
COPS8
EFNB2
CAV1
TNS4
EXD3
RPS19
DUT
LARP1B
C2CD2
S100A10
COL17A1
CDC16
TTYH1
DOCK5
RASAL2
SLC38A1
SOWAHC
HIPK2
SLC25A28
TSR1
ZFHX3
SCRIB
TBC1D2
PTP4A1
RARS
STRN4
SPARC
DCTD
F3
MFNG
CTSZ
NR1I2
PANK4
AHNAK2
SPRYD3
DOK7
CSF1R
C1orf116
ZRANB2-AS1
TRNP1
RASA3
USP44
TNFRSF10D
FOSL1
PISD
USP1
GPC1
GLS2
CMTM7
CENPF
PSTPIP1
TKT
USP47
TMCC3
AES
FGFR1
RPS5
NOC4L
PALLD
IMPDH2
INTS6
GSS
CES2
HS3ST1
DAPK3
RIN2
PTK2
ENOSF1
PCBP4
PCDH7
ORAI3
MAFK
RACGAP1
NPM1
ESRRA
PTMS
PRRC2B
PHLDA1
APPBP2
H3F3B
FGFR3
RPL32
MFAP5
WDR62
HSPA8
DIDO1
PICALM
RHOBTB2
FN1
MTSS1L
NEK6
ARHGEF16
TRAF2
ASAP2
NUAK1
LAMB3
RILPL1
NTM
DIXDC1
ASAP1
IL1A
SGK1
KRT8
MCFD2
LRP5
CCND1
LRCH4
ZFP90
GLOD4
TMC6
UBE2K
BCAR3
FCRLB
ARPC1A
ASB1
BIRC2
PTPN9
RCC1
MDFI
WEE1
ZBTB24
BNC1
CARHSP1
UBR1
NUCKS1
RCOR1
MKNK2
IGF2BP2
PARP12
RPS6
CTNNBIP1
MPHOSPH10
PGF
BOK
FSCN1
TSC22D2
SLC2A6
PDGFA
LAD1
TUBA1C
DPP9
ARPC1B
MFAP2
TFAP2A
ARFGAP3
SP3
GLS
ALDH1A3
STK11
GTF2I
SLC7A1
SLC2A7
LAMC2
PITRM1
DLC1
XRCC5
RBM39
KLF13
PWWP2B
SEC61B
CDC42EP1
MACROD2
GAS6
RPS9
STT3B
ZBTB17
ARTN
PANX1
FAN1
PLAU
COL22A1
MATR3
TICAM1
SERPINB5
SYNE2
DUSP7
CDH13
FASN
RFC3
PHACTR3
EPHA2
CRLS1
PLK1
DAP3
SYT2
SSBP4
KLF16
TFCP2L1
MYH9
COPZ1
ARHGEF2
TANC1
IRF6
RHOA
EMP1
SLBP
ANAPC7
VAPB
MYOF
FURIN
FHL2
PSMB2
BZW1
MMACHC
ETV4
MIDN
TPM1
FLNB
HNRNPUL1
TNFAIP8L1
CSNK1D
VDAC1
VAV2
PTCH1
SH3TC1
SLC35F3
HEG1
SURF2
S100A11
CCND3
FOXK1
HMGA2
CREB5
RIN1
VEZF1
ST3GAL2
ODF2
RARA
SS18
PTPRS
CBFB
ZNF276
SACS
MN1
PLK2
TPM4
INHBA
SLC7A5
TSPO
HPCAL1
CDH1
HSPA5
WNT7A
RALA
GNAQ
RPAIN
MICAL2
MICALCL
MICAL3
PRR5L
SLC9A1
PRR7
THBS2
SMOC1
RCE1
SH2B3
DST
PA2G4
TCF3
CUL9
KLC1
ALS2CL
FAM196A
CRK
ARHGDIA
PTPN3
UPP1
TUBGCP6
UBP1
ZNF436
SLC2A9
ATP2A2
RPS14
NRG1
SRF
ERCC2
FRMD4B
