# Supplementary material for: Regulation of integrin and extracellular matrix genes by HNRNPL is necessary for epidermal renewal
Source: PLoS Biol. 2021 Sep 20;19(9):e3001378. doi: 10.1371/journal.pbio.3001378 (PMC8452081; doi:10.1371/journal.pbio.3001378)
Supplement: S1 Data — (XLSX) [file pbio.3001378.s009.xlsx]

## Sheet: Primer sequences
RT-qPCR Primers	Forward	Reverse
FLG	ggcaaatcctgaagaatcca	tgctttctgtgcttgtgtcc
LOR	CCGGTGGGAGCGTCAAGT	AGGAGCCGCCGCTAGAGAC
ABCA12	cccggttcaggatgacac	cacacccaaatcgctcct
KRT1	TACCTCCACTAGAACCCAT	GCTGCAAGTTGTCAAGTT
L32	AGGCATTGACAACAGGGTTC	GTTGCACATCAGCAGCACTT
LCE3D	GCTGCTTCCTGAACCAC	GGGAACTCATGCATCAAG
IVL	AAAGCACCTAGAGCACCC	GGTTGAATGTCTTGGACCT
ZNF750	AGCTCGCCTGAGTGTGAC	TGCAGACTCTGGCCTGTA
GRHL3	gccagttctaccccgtca	gtcaatgacccgctgctt
ITGA5	ccgagaccagcctcagaa	atggggtgattggtggtg
ITGAV	gccaccaagctttggcta	ccaggcagtgagcaggtt
ITGB1	tggaacaggggaaaatgg	ttcgctttggcattcaca
ITGB6	tgtcagcccagaatgcaa	gatgatctggggcctcct
FN1	ccagtggaatgcaccaca	gccgtactgctggatgct
LAMA3	tgctgtccccatgaggtt	cccgggaggcatctttat
LAMC2	gggacccctttggtgaac	atgggtccccgaagtagc
LAMB3	accacaccgaaggcaaga	ctccctgcacatgctcct
HNRNPL	cggagcgtgaacagtgtg	cgctgggcactttgaact
HNRNPF	gtggaatttcggggctct	gtcagggtgggtgtcagg
HNRNPH1	aggccttcgtgcagtttg	cagccccaggtctgtcat
HNRNPH2	ggcagaggagctgggttt	ggacccaccatctccgta
ITGB4	cagcaaggtgccctcagt	accgtggaggagacgaca
ITGA6	tccagagccaaggtccag	cgcccatcacaaaagctc
ChIP-qPCR primers	Forward	Reverse
ITGA3	CACGCCTGATGCTCTGTG	GCCTCCTTCACTACCAGGAA
ITGB1	CAGCCGGAGGAGACCAGT	GTCCGGTGCCTTTGTCTCTC
LAMB3	GCTTCAAAATCATTCCTTCCA	TGGGTCTCTCTTAGGCCATC
ITGB4	GCAGCTAGAGAAGGGTGGTG	AGAGGGCTACCAGCCACTG
FN1	ATTTGCTGAGCCTGCCTCT	CCGTCTCAACATGCTTAGGG
TP63	TGGAAAACAATGCCCAGAC	ACCGAGAACCGCAAATACG
DHFR	CCATGTTCTGGGACACAGC	ATTTCGCGCCAAACTTGA
PGK1	GGTAGTGTGGGCCCTGTTC	ACAGCTGGGGAGAGAGGTC

## Sheet: Figure 1
Figure 1A	CTLi			HNRNPLi
	100	100	100	10.1	5.3	8.02
Figure 1B	CTLi			HNRNPLi
	100	100	100	15.5	20.2	7.6
Figure 1C
	CTLi			HNRNPLi
	8.96	9.58	8.16	42.1	58.9	43
Figure 1D		CTLi			HNRNPLi
	FLG	1	1	1	42.4	48	21.05
	LOR	1	1	1	15.8	29.2	31.1
	KRT1	1	1	1	45.2	38.1	40
	IVL	1	1	1	32.5	25.8	30.4
	LCE3D	1	1	1	14.07	35	28.8
	ZNF750	1	1	1	25.1	18.7	22.3
	GRHL3	1	1	1	8.3	10	8.1
	ABCA12	1	1	1	15	8.04	14.6
Figure 1H
	Day 1			Day 1				Day 3			Day 3			Day 5			Day 5
	CTLi			HNRNPLi			CTL			HNRNPLi			CTL			HNRNPL
% ki67 positive	47	35	45	35	28	18	37	42	33	15	14	18	28	32	30	0	0	2

## Sheet: Figure 2A
ID	CTLi-1	CTLi-2	HNRNPLi-1	HNRNPLi-2
A1BG	-5.15506	-4.74055	-26.5754	-26.5754
A4GALT	2.99035	3.03373	1.4716	1.38509
AADACL2	-4.51364	-3.9996	3.46727	3.46106
AARS1	5.14433	5.13023	6.24257	6.17595
ABALON	1.53098	1.81692	0.614995	0.713118
ABCA12	2.29784	2.28462	5.99936	6.04614
ABCA13	-4.99801	-4.62657	-1.87376	-2.10589
ABCC1	3.75999	3.69483	4.81687	4.83929
ABCC10	2.8753	2.8792	1.67735	1.77538
ABCC2	-2.16214	-2.31077	-0.75696	-0.368921
ABCG1	0.201277	0.211718	3.88921	4.09318
ABCG4	-2.97419	-2.88726	0.882723	0.887075
ABHD12	2.89634	2.93349	3.98782	3.94995
ABHD12B	-2.52019	-2.52072	-0.471703	0.278066
ABHD15	2.16217	2.08979	0.148998	0.433517
ABHD16B	1.29775	1.07133	2.36269	2.6518
ABHD17C	3.0382	3.10435	4.27299	4.20398
ABHD5	1.71054	1.81365	4.34897	4.43714
ABHD6	1.09403	1.40162	2.3698	2.51916
ABLIM1	3.23239	3.27678	6.26716	6.18877
ABLIM3	1.90374	1.81967	0.802452	0.86555
ABR	2.82784	2.66879	1.6668	1.65663
ABTB2	1.61234	1.37412	2.67898	2.61838
ACAA2	1.19002	1.33258	2.73011	2.58911
ACAD11	1.8453	1.92318	0.669792	0.748859
ACADVL	5.23839	5.17363	6.24869	6.4903
ACAP2	2.67023	2.81389	3.83993	3.83161
ACAT2	6.24279	6.26584	4.43958	4.22186
ACBD6	3.79179	3.86092	2.48786	2.59223
ACER1	-1.68879	-3.17475	3.88177	3.8698
ACER3	2.51693	2.62156	1.12145	1.19762
ACKR2	-2.97733	-2.65593	0.412984	0.235962
ACO1	2.35208	2.34918	0.471028	0.517772
ACOT4	-0.689671	-0.989762	-1.99733	-2.11381
ACOT7	5.15627	5.08648	3.53049	3.33401
ACOT9	3.58676	3.71015	2.52175	2.42457
ACOX1	2.7858	2.61849	4.16943	4.17858
ACP7	-0.612303	-1.02787	6.00661	6.13064
ACSBG1	-3.58366	-3.0358	-0.60092	-0.718947
ACSL1	3.91607	3.97854	2.93037	2.96262
ACSL4	4.54997	4.69489	3.08128	3.05169
ACSM3	-26.5754	-26.5754	-6.6374	-4.65236
ACTB	11.8174	11.7451	10.7488	10.5498
ACTN1	8.12198	8.06366	6.5955	6.48262
ACTR1A	5.81683	5.7836	4.56107	4.53309
ADAM11	-4.18816	-5.60373	-0.222805	-0.152872
ADAM19	2.8637	2.92102	-3.24906	-3.04361
ADAM23	-5.32333	-4.64579	-3.21596	-3.48444
ADAM8	3.97697	3.88275	2.64576	2.69665
ADAM9	6.04478	6.07005	3.22015	3.10242
ADAMTS1	4.93293	4.7076	3.35359	3.17024
ADAMTS15	3.25756	3.40625	1.22891	1.38627
ADAMTS17	-3.3962	-4.64465	-0.601285	-0.269521
ADAMTS6	0.800897	0.831622	-0.887191	-0.711288
ADAMTS7	0.614143	0.167626	-2.23484	-3.13373
ADAMTS9	-0.712833	-0.573188	-1.6352	-1.81308
ADAP2	-2.26828	-3.05731	3.1473	3.28526
ADAT3	1.55014	1.13457	2.49682	2.4557
ADGRA2	-5.0007	-4.74702	-3.60847	-3.86804
ADGRA3	3.82908	3.92883	2.95542	2.79592
ADGRE5	2.52231	2.68875	1.50634	1.66212
ADGRF2	-6.64001	-5.64055	0.407531	0.510755
ADGRG1	5.11473	5.02651	6.45793	6.41713
ADGRL2	1.44842	1.56796	4.51562	4.51464
ADIRF	4.78612	4.47116	1.80922	1.40859
ADM	3.82215	3.49536	6.11252	5.86509
ADM2	0.495648	0.56874	3.06671	2.96439
ADM5	-0.360317	-0.13055	-1.75174	-1.89993
ADTRP	0.253386	0.211035	-1.13625	-0.978107
AEBP1	-1.52486	-1.69532	-4.06134	-3.70389
AFAP1	3.50491	3.51035	1.78736	1.61158
AFAP1L1	1.85197	1.89158	0.808024	0.795293
AFAP1L2	4.07634	4.12235	2.21944	2.26288
AFF1-AS1	-1.48248	-1.13509	-0.179186	0.277801
AGAP11	-2.27493	-1.8895	0.466594	0.891724
AGR2	-1.4232	-1.49774	1.32572	0.918191
AGRN	6.66094	6.59821	5.06452	5.09071
AHR	3.12297	3.20322	4.35767	4.23495
AHRR	-7.48295	-7.48348	-3.99706	-3.90709
AICDA	-6.46912	-6.46965	-5.0987	-5.47822
AIDA	4.54563	4.5031	3.25139	2.98083
AJAP1	1.42149	1.36956	0.0468762	0.108095
AK3	2.762	2.64994	1.54744	1.54483
AKAP12	1.04563	1.01753	-3.54396	-3.50201
AKAP13	2.30425	2.47618	3.57004	3.59713
AKAP3	-3.5538	-2.40232	0.537463	0.354642
AKAP6	-2.54755	-1.96907	0.330592	0.214633
AKIRIN2	3.90555	3.81565	5.26738	5.09759
AKR1B10	-2.35532	-2.87043	0.722911	-0.131762
AKR1C1	0.162482	-0.0795411	3.5655	3.53426
AKR1C2	-0.916363	-0.54167	3.291	3.28803
AKR1C3	-3.35473	-2.94022	0.845762	0.90201
AKT3	-0.537087	-0.457344	-3.10738	-3.43799
AKTIP	2.29166	2.13192	3.36704	3.24308
ALDH1A3	6.31847	6.32714	3.58272	3.55457
ALDH1B1	3.91082	3.91329	2.65456	2.41649
ALDH1L2	0.902952	1.04917	2.62287	2.43996
ALDH3B2	1.50931	1.75372	6.55282	6.5565
ALDH5A1	-2.35231	-2.49486	-0.566859	-0.761499
ALDH7A1	3.57434	3.62516	2.08221	2.11603
ALDH8A1	-4.7386	-4.73913	-2.21618	-1.57778
ALG10	0.090553	0.320802	-0.761426	-0.918548
ALOX12B	-0.727742	-1.18395	5.12649	5.20762
ALOX12P2	-1.75735	-1.35578	-0.531324	-0.344985
ALOX15B	1.74683	1.77113	0.924597	0.545079
ALOXE3	0.814548	0.495842	4.82241	4.84253
ALX3	-0.066672	-0.364883	1.32799	1.30837
AMDHD1	-5.1366	-6.13713	-1.10322	-0.214964
AMIGO1	-4.01918	-3.25417	-1.9118	-1.64977
AMIGO2	4.99017	5.00008	2.91175	2.74118
AMMECR1	2.80506	2.79328	4.64323	4.64265
AMOT	2.4661	2.52078	0.179669	0.33513
AMY2B	-1.44649	-1.14746	0.208374	0.219005
AMZ1	-4.76575	-3.8732	-2.1438	-1.58221
ANGPTL4	1.7857	1.83384	0.0484706	-0.114468
ANK1	-3.2844	-3.38446	-4.49895	-4.87846
ANK3	-0.865032	-0.861158	1.03691	0.965017
ANKRD22	-0.608072	-1.1566	3.68761	3.97211
ANKRD31	-6.61604	-6.03161	-0.535971	-0.386739
ANKRD35	-0.977007	-0.977539	3.36304	3.5559
ANKRD46	0.57383	0.708865	1.78406	1.83897
ANLN	5.31873	5.43781	3.75096	3.62303
ANO1	3.45575	3.30486	0.196378	0.12732
ANO4	1.12441	1.14441	-0.985443	-1.3941
ANO6	4.16747	4.33438	3.15846	3.06744
ANO8	1.03186	0.485892	3.01662	3.36695
ANOS1	-0.51052	-0.138139	-1.69426	-1.44874
ANPEP	0.485072	0.744604	-3.06933	-2.61595
ANTXR1	3.20843	3.33267	1.93227	1.82911
ANTXR2	2.21811	2.14357	-0.570181	-0.764197
ANXA11	3.76488	3.64385	2.37944	2.36582
ANXA2	9.71056	9.6624	8.25781	8.21971
ANXA2P2	10.1686	10.1304	8.68514	8.53247
ANXA3	7.01828	6.9388	5.4888	5.25346
ANXA5	6.83266	6.85108	5.79786	5.73976
ANXA6	2.87274	2.90062	0.141272	0.262188
ANXA8	6.67114	6.59205	4.68349	4.7275
ANXA8L1	6.27861	6.11694	4.571	4.51932
ANXA9	-1.09085	-1.36702	3.46566	3.45863
AOC2	-0.848175	-0.97703	0.253053	0.621556
AOX3P-AOX2P	-7.32071	-6.32124	-1.9503	-2.15989
AP2B1	5.75562	5.77819	4.3532	4.24608
AP3B2	-6.32641	-5.32694	-2.91647	-2.87608
APLP2	7.21042	7.19756	6.24135	6.13119
APOB	-5.63199	-7.21748	-0.961183	-0.811018
APOBEC3B	1.80004	1.69651	0.363096	-0.0524963
APOE	2.7575	2.60602	1.46442	1.36797
APPL2	2.5489	2.63338	3.50841	3.70607
AQP11	-2.50353	-2.62959	-1.21558	-1.0976
AQP3	4.44731	4.22916	7.21849	7.1313
AQP9	1.54404	1.54351	4.23957	4.23578
ARAP2	1.63045	1.52778	3.50033	3.57603
ARC	-3.9579	-2.45593	4.96369	4.97796
ARF4	6.73678	6.8046	5.69109	5.62258
ARG1	-2.21702	-1.73212	6.88355	6.92795
ARG2	1.67451	1.85773	3.08487	2.79955
ARHGAP10	3.10622	2.87409	2.07129	1.83084
ARHGAP11A-SCG5	-1.02965	-0.895987	-3.06377	-2.60647
ARHGAP18	2.67828	2.56523	1.27593	1.22861
ARHGAP21	3.92506	4.03939	2.97603	2.78435
ARHGAP25	0.417453	0.131832	-1.48515	-1.07112
ARHGAP27P1	1.2123	1.08436	2.39085	2.71476
ARHGAP30	-2.24253	-2.64161	1.29597	1.46403
ARHGAP31	-0.6155	-0.336807	-1.48427	-1.49532
ARHGAP32	2.15724	2.08024	3.46658	3.54901
ARHGAP40	0.150748	0.33242	1.39563	1.84209
ARHGEF10L	0.83473	0.744444	3.97022	4.04358
ARHGEF26	-0.935092	-1.0538	0.58408	0.280515
ARHGEF35-AS1	-1.06076	-1.49836	0.164257	0.217932
ARHGEF37	1.90998	1.80762	3.20384	3.2544
ARHGEF40	2.20371	2.17453	-0.259429	-0.342786
ARID5B	1.4214	1.34746	3.38843	3.28433
ARIH2OS	-1.65841	-1.75205	0.650599	0.398574
ARL3	1.85049	1.79615	0.340188	0.400819
ARL4A	1.40493	1.6431	2.72969	2.63029
ARL4C	5.11264	4.97306	3.41193	3.19896
ARL4D	3.07056	3.04222	4.13815	4.2485
ARL5A	3.02896	3.20048	5.31541	5.3268
ARL5B	2.223	2.27864	3.20807	3.31526
ARL6IP5	4.95909	4.88449	3.54422	3.3118
ARMC5	1.26204	1.39901	2.85266	2.68448
ARMCX1	2.18376	2.00676	3.57926	3.58673
ARPC1A	6.22034	6.15391	4.63759	4.67091
ARPC1B	6.78539	6.66231	4.95347	4.83951
ARRB1	-3.33672	-3.4685	-1.88501	-2.08803
ARRDC3	1.3682	1.5621	2.79605	2.6839
ARRDC3-AS1	-4.30523	-3.98383	-1.34985	-1.22687
ARRDC4	2.83329	2.78304	5.18785	5.12675
ARSB	1.52821	1.62593	-1.26308	-0.709711
ARSD	1.44882	1.53575	0.306679	0.429071
ARSK	1.24453	1.27794	0.10798	0.280514
ARV1	2.39189	2.14152	0.280614	0.282529
ASAP2	4.29189	4.36136	3.07826	2.965
ASCL2	-3.86889	-4.86942	-0.913516	-0.485676
ASNS	2.82189	2.91395	5.35656	5.16987
ASPG	-6.25447	-5.255	-1.97716	-2.05412
ASPH	4.06137	4.14278	1.91666	1.86826
ASPRV1	1.25306	1.56741	8.40606	8.56341
ASS1	2.13189	1.98311	4.79235	4.56366
ATF3	1.1485	1.00448	4.90813	4.8438
ATG14	1.80296	2.04685	2.95944	2.94017
ATG2A	2.47984	2.19412	4.40159	4.46331
ATG9B	-2.45266	-1.45319	3.36692	3.68994
ATL3	4.23611	4.30806	3.13941	3.09276
ATMIN	3.53186	3.57432	4.63184	4.59472
ATP10B	-2.23656	-2.09166	3.42599	3.43871
ATP11B	3.21913	3.22595	4.59756	4.57876
ATP11C	1.72677	1.90275	0.208373	0.126942
ATP12A	-1.96441	-1.11249	2.99986	3.03524
ATP13A2	4.9198	4.76821	3.62252	3.51301
ATP1B1	4.03103	3.93864	5.06261	5.08237
ATP2A1-AS1	-0.746755	-0.206717	-2.09881	-2.21529
ATP2B4	4.13488	4.27586	5.41156	5.46014
ATP2C1	4.29807	4.34283	2.90674	2.86841
ATP2C2	-1.48315	-2.55768	2.28187	2.40013
ATP6V0A1	2.70644	2.87547	3.87829	3.94189
ATP6V0E2	-2.05382	-3.06209	-0.336275	-0.233101
ATP6V1B2	3.77882	3.93273	5.80452	5.82511
ATP6V1C2	1.42891	1.52282	5.8015	6.04642
ATP6V1E2	0.492636	0.358426	1.72469	1.69678
ATP7A	-0.114523	0.308648	1.49556	1.55481
ATP8A2	-2.90837	-2.87413	-5.67311	-6.69006
ATP9A	0.929021	0.872516	-0.193945	-0.114028
AVEN	4.01941	3.80964	2.29545	2.39398
AVPI1	3.41951	3.13909	6.8234	6.80258
AXL	4.22048	4.34174	1.62351	1.74542
AZGP1	-3.22216	-2.05276	6.52293	6.69578
B3GALT4	0.0571299	-0.580831	1.21514	1.07356
B3GNT3	1.58353	1.53701	0.328822	0.103636
B4GALNT3	2.58915	2.53364	4.15784	4.37689
B4GALT2	4.81265	4.74005	3.43672	3.33995
B4GALT6	0.142971	0.14926	-2.83848	-2.06367
B4GAT1	1.76101	1.94302	0.59268	0.307492
BABAM2-AS1	-3.71246	-3.39106	-1.53469	-1.07771
BACE2	2.9233	2.96431	1.31555	1.41578
BACH1	2.79003	2.87907	4.7085	4.61783
BAG1	2.75531	2.85727	4.24352	4.10484
BAG2	0.521963	0.535728	-0.515085	-0.658151
BAMBI	2.27679	2.17831	4.8235	4.69278
BARX2	0.702772	0.40946	2.32884	1.9677
BATF2	-4.16484	-3.16537	-0.0756066	0.0158851
BBC3	1.39362	1.46926	2.65578	2.76436
BBOX1	-1.42221	-1.75978	2.14896	2.1834
BCAM	4.18905	4.07869	5.42928	5.46284
BCAP29	2.77845	2.65242	1.21966	1.31226
BCAR1	4.18273	3.95079	3.06306	2.91922
BCAR3	4.53616	4.51474	3.18277	3.04618
BCDIN3D	0.101671	0.410471	1.43562	1.15939
BCL2L11	1.24698	1.14049	2.66111	2.44248
BCL6	1.10477	1.00389	3.02746	3.01202
BCO2	-6.5647	-5.56523	0.0662398	1.11968
BCRP2	-2.28531	-2.37521	-3.8407	-3.6401
BDH1	2.51058	2.35829	3.51529	3.59852
BDNF	-4.88673	-5.56533	-1.71522	-2.11447
BEX2	-0.287664	-1.33882	2.23972	2.12138
BFAR	4.31083	4.34088	3.28536	3.2194
BHLHE41	-2.56441	-1.60147	-4.51593	-4.89544
BICC1	-0.584585	-0.503979	-2.22614	-2.34262
BICDL1	0.259911	0.212383	2.47593	2.6396
BICDL2	-0.133014	0.751996	3.21273	3.28033
BICRA	1.43369	1.38831	2.54812	2.46809
BID	3.25927	3.11765	2.23737	2.08517
BIN1	1.63167	1.48176	0.538049	0.437788
BIRC3	0.0689624	-0.288722	-1.36377	-1.43318
BIRC5	4.66485	4.55253	3.48593	3.50592
BLMH	2.29162	2.67239	6.39899	6.45334
BLNK	-1.4601	-0.238233	2.21844	2.19377
BLVRA	3.30089	3.06078	1.7102	1.50401
BMF	-4.486	-4.12396	-1.67502	-1.41982
BMP1	5.16844	5.11813	3.60684	3.80578
BMP2	1.12281	0.806247	3.29267	3.14297
BMP6	-1.7657	-2.15598	-5.53164	-6.91116
BMPR2	3.38402	3.61681	2.44321	2.44078
BNC1	5.38777	5.43559	4.13963	4.04042
BNC2	-3.06532	-2.95264	-4.89458	-5.10417
BNIP3L	3.76462	3.82056	5.4599	5.48866
BNIPL	1.01843	0.885796	4.84994	4.98944
BOC	-1.13999	-1.07617	-2.37306	-2.15384
BOK	4.42912	4.29511	3.24649	3.29361
BOLA3-AS1	-0.691544	-0.449713	-2.01572	-2.104
BORCS6	2.43591	2.17968	3.37382	3.40831
BPGM	3.41156	3.34006	2.19701	1.98099
BPIFC	-1.44408	-1.21329	4.60978	4.63335
BRAF	0.218257	0.389447	1.44893	1.31759
BRD1	2.87322	2.98897	4.02758	4.01976
BRIP1	1.507	1.73976	0.532402	0.63451
BSN	-5.5201	-6.1727	-3.17171	-3.23374
BST1	-0.966918	-1.44389	-5.18147	-3.97602
BTBD1	4.51197	4.55352	3.54641	3.47821
BTBD11	0.0277373	0.0120201	1.77103	1.68438
BTBD9	0.305849	0.458126	1.68562	1.60735
BTG1	3.83298	3.63238	4.81751	4.71617
BUB1	3.5944	3.58888	2.46561	2.55215
C10orf67	-5.61702	-5.49768	-2.12674	-1.76209
C10orf82	-1.00342	-1.28775	-5.02533	-5.81988
C10orf99	-1.70461	-2.38322	2.79508	2.85614
C11orf45	0.937005	1.00275	-0.475486	0.0348191
C11orf52	0.398675	0.334014	-0.868894	-0.933134
C11orf54	-0.742454	-0.723749	0.62796	0.606704
C11orf71	-1.66022	-1.41974	0.460217	0.410407
C11orf95	1.24094	1.51354	0.310666	0.418559
C12orf29	3.00132	3.14511	4.34703	4.45485
C12orf4	2.40203	2.53595	1.53381	1.37266
C12orf75	5.39785	5.48774	4.22481	3.9646
C15orf62	0.088382	-0.0777349	2.95206	3.09226
C16orf70	2.34291	2.62748	3.67123	3.74122
C16orf86	-2.51393	-2.51446	-3.95087	-4.33038
C17orf107	-2.41274	-1.707	2.23331	2.39093
C17orf99	-2.27105	-2.49398	-4.29296	-5.08751
C18orf54	0.744472	0.651683	-0.599093	-0.625376
C19orf54	0.530299	0.471273	1.51197	1.6794
C19orf57	-3.07509	-2.95009	-1.53962	-1.3737
C1GALT1	2.39084	2.45407	1.21191	1.20486
C1QTNF1	1.28882	1.16323	-0.367048	-0.6442
C1orf116	5.56231	5.50916	6.599	6.57492
C1orf198	2.15521	2.1344	3.2274	3.24934
C1orf210	-0.193113	-1.15888	1.77394	1.70702
C1orf216	2.29948	2.27434	1.36414	1.01201
C1orf74	3.87824	3.86169	2.33545	2.08707
C20orf204	-4.81348	-5.39898	-3.15356	-3.08562
C22orf46	0.543065	0.855692	1.63664	1.76436
C2CD2	2.74654	2.84547	1.04553	1.39894
C2CD4C	1.76976	1.73425	-0.762409	-0.765069
C2CD4D-AS1	-0.246441	-0.856915	1.52554	1.71977
C2orf27A	-0.030808	0.115766	-1.25353	-0.922553
C2orf68	0.829157	0.601216	2.02739	2.17761
C3	0.820591	0.815111	-2.26185	-2.29087
C3orf18	-1.70338	-1.65145	-3.86546	-3.29745
C3orf52	2.28351	2.42602	0.684749	0.721598
C4B	-4.88482	-4.8155	-3.74283	-3.59938
C4B_2	-4.88482	-4.8155	-3.74283	-3.59938
C4orf54	-7.32057	-8.3211	-4.07569	-5.15975
C5AR2	-6.77313	-7.77365	-1.92159	-1.5924
C5orf30	1.83451	1.89112	0.738796	0.917146
C6orf15	0.641602	0.895644	5.10888	5.03802
C6orf163	-2.82372	-2.82425	-4.62323	-4.41778
C6orf223	-1.86267	-1.8632	-3.79343	-3.14741
C7orf31	-1.16879	-0.809779	-3.0238	-2.90581
C7orf57	-3.49074	-4.07624	-1.96833	-1.62538
C9orf131	-5.79731	-6.79784	0.380456	0.412754
C9orf147	-5.14005	-4.72555	-3.3546	-3.73412
CA2	4.00851	3.98743	6.38433	6.44857
CACNB1	1.11341	1.31068	0.0876189	0.228111
CACNB3	2.61768	2.49695	1.38178	1.6296
CACNB4	-7.14757	-7.1481	-2.43139	-1.76436
CACNG4	-0.672762	-0.653115	-2.28217	-2.30805
CALCOCO1	2.73364	2.61116	3.73111	3.83242
CALD1	6.66566	6.75515	4.66058	4.72451
CALM2	5.91661	5.89157	4.45645	4.32684
CALML3	4.41137	4.21717	5.69345	5.73458
CALML3-AS1	-0.91898	-1.20128	0.512187	0.937901
CALML5	5.00494	4.65663	10.3298	10.4451
CALR	9.18526	9.13972	8.07255	8.05313
CALU	5.05585	5.12596	3.7971	3.7664
CAMK1D	-2.42822	-2.08083	1.57305	1.63775
CAMK2D	1.11558	1.28164	2.86082	2.87218
CAMK2N1	5.43527	5.28178	3.49834	3.51882
CAMSAP3	2.51116	2.64638	4.26346	4.38082
CAP1	7.858	7.87047	6.1463	6.08788
CAPG	5.77226	5.74702	4.5229	4.51875
CAPN14	-7.01177	-6.01231	-3.41897	-4.02088
CAPN2	7.15812	7.1011	5.11632	5.16257
CAPNS1	6.95255	6.84756	5.62786	5.48659
CAPNS2	2.03878	1.88625	4.26947	4.2647
CARD11	1.48679	1.44888	-0.468417	-0.578745
CARD14	-2.50688	-2.60695	1.8555	1.98014
CARD18	-1.29971	-0.563273	3.38728	3.46378
CARS2	3.72848	3.59046	2.58065	2.58426
CASC4	2.72457	2.7734	1.18036	0.990045
CASP1	2.12026	1.9191	3.10159	3.24636
CASP14	-3.17532	-2.93484	3.42915	3.37157
CASP7	2.99803	2.93714	1.87126	1.69716
CASP8	1.90336	1.66398	0.576157	0.627158
CASTOR3	-1.34045	-0.869362	0.0363583	0.135873
CASZ1	2.27258	2.1177	5.13613	5.1164
CAT	3.15727	2.99627	4.22296	4.14481
CATSPERG	-4.86616	-5.86669	-2.75878	-2.70533
CAV1	8.21462	8.22115	7.06968	6.96538
CAV2	6.13856	6.02423	4.72847	4.7288
CAVIN3	5.85299	5.74815	3.34466	3.29084
CBARP	0.62063	0.503454	1.89949	1.91938
CBR3	0.268669	1.21004	-1.60884	-1.81843
CBR3-AS1	-1.90036	-1.90089	0.300125	0.417348
CBS	2.13887	1.88505	3.31629	3.4024
CBSL	1.52597	1.24861	2.4829	2.44656
CBX3	5.70083	5.72117	4.63969	4.66087
CBX4	3.09417	2.8878	5.58925	5.57007
CCBE1	1.70455	1.6494	-0.283149	-0.0326128
CCDC113	0.528041	0.4786	2.70581	2.59505
CCDC120	2.91226	2.7818	4.29414	4.3292
CCDC121	-1.44567	-1.63262	-0.382689	-0.349422
CCDC13	-5.42999	-7.43052	-1.43509	-1.15369
CCDC130	2.17825	2.23606	3.21908	3.26011
CCDC169	-7.69055	-7.69108	-4.44567	-3.69966
CCDC18	1.24968	1.25715	-0.842012	-0.393291
CCDC18-AS1	-0.784546	-0.804706	1.43891	1.72141
CCDC24	1.03085	1.03032	-0.643128	-0.653409
CCDC30	-6.13579	-6.13632	-4.10241	-3.97216
CCDC69	1.3512	1.22992	2.8966	2.91647
CCDC74B	-0.302819	-1.04142	-3.15596	-3.4602
CCDC8	4.08103	4.01921	2.91966	3.11058
CCDC80	2.98485	3.05011	1.8753	1.76959
CCDC82	1.09286	1.08582	-0.0895481	-0.0382255
CCDC88A	1.84865	1.99621	0.427645	0.552926
CCDC89	-5.21358	-5.21411	-1.9687	-2.31579
CCDC92	3.11133	3.07136	1.84687	1.61848
CCDC96	-0.0884948	-0.231045	1.39044	0.868188
CCM2	4.25629	4.09388	3.11979	3.06654
CCNB2	4.16387	4.22531	2.99148	2.92723
CCND1	6.46475	6.49714	3.87284	3.80419
CCND3	3.85833	3.79469	2.6956	2.68376
CCNJL	0.396636	0.379682	-2.13984	-2.10773
CCNYL1	2.96171	3.16479	1.57386	1.54901
CCSAP	1.8538	2.11993	3.25297	3.22823
CD109	4.28945	4.50366	2.46158	2.5543
CD151	7.14782	7.08723	5.74276	5.85619
CD164L2	-0.554551	-1.55508	-4.18414	-3.97869
CD1D	-1.33151	-1.01011	-2.54606	-2.40201
CD276	4.51632	4.5248	3.00974	2.92169
CD36	-4.27793	-4.64104	2.59263	2.7217
CD47	2.94257	2.93313	1.8048	1.78012
CD55	1.61263	1.35729	4.03406	3.78512
CD59	5.88813	5.89154	4.15966	4.11271
CD68	2.33023	2.03545	4.72962	4.74479
CD82	5.39163	5.31025	3.63237	3.72294
CD86	-0.300284	0.0997234	-2.9363	-3.5382
CD99	3.28388	3.06567	1.89941	1.81145
CDC14A	-0.950148	-0.817413	-2.70386	-2.91345
CDC14C	-1.52217	-1.99914	-3.03628	-2.83084
CDCA3	3.13579	3.00401	1.94199	2.1371
CDCA7L	3.24793	3.08664	2.24245	2.01143
CDH10	-2.44179	-2.67678	-3.65634	-3.96546
CDH11	-0.154032	0.22508	-3.12531	-2.91986
CDH13	4.30351	4.36412	2.60197	2.4382
CDH16	-2.17371	-1.85231	0.0711741	-0.112421
CDH18	-4.69634	-4.1823	-6.71825	-7.5128
CDH2	1.33961	1.53227	-3.56252	-2.88758
CDH24	1.55076	1.47368	2.62532	2.66956
CDH26	-3.13818	-3.84921	-1.29384	-0.616772
CDHR1	0.719087	0.548162	-0.495463	-0.742921
CDHR2	-7.17812	-7.17865	-3.58532	-3.28033
CDK14	2.37498	2.37445	1.10194	1.14243
CDK16	4.5009	4.38408	3.55753	3.30847
CDK18	2.38444	2.26866	-0.0223596	0.280936
CDK5R1	3.28585	3.05022	2.1687	2.03045
CDKL2	-2.70023	-3.37884	-5.91478	-6.2943
CDKN1C	0.106191	0.0612659	4.25558	4.23509
CDKN2AIPNL	3.48309	3.44553	2.38351	1.96983
CDKN2B	3.89552	3.78799	5.85477	5.8844
CDKN2D	0.389535	0.234282	1.35843	1.4403
CDKN3	3.49632	3.39814	2.4659	2.24071
CDRT1	-2.06498	-1.22215	2.39286	2.52044
CDSN	2.71438	2.68359	8.6425	8.57736
CDYL2	0.278225	0.223074	-1.4773	-1.81834
CEACAM1	-0.397453	-0.0428885	-1.99387	-1.92593
CEBPA	1.91686	1.64408	7.2059	7.10237
CEBPA-DT	-1.62015	-1.33689	-0.188336	0.306619
CEBPB	4.86303	4.68447	7.31054	7.20576
CEBPD	4.57932	4.28368	7.14174	7.06849
CELF6	-5.22419	-5.22472	-1.85378	-1.49633
CELSR1	3.64405	3.66161	2.50696	2.56287
CEMIP	-2.57508	-2.27605	3.28471	3.43132
CENPI	1.36158	1.53098	0.276321	0.159839
CENPJ	1.44697	1.44322	0.480351	0.330957
CENPK	2.78948	2.76941	1.63201	1.26488
CENPT	3.89247	3.95601	5.5607	5.89316
CEP55	4.24503	4.2427	3.06362	3.11805
CEP83	0.9488	1.00033	-0.111477	0.0525515
CEP89	1.85804	1.93317	0.729645	0.554489
CERCAM	4.82246	4.80926	2.6791	2.63108
CERS2	5.18987	5.21523	4.10725	4.19107
CERS3	1.95304	2.1111	4.74771	4.79618
CERS4	1.17547	1.336	3.94522	3.92588
CES3	-0.813982	-0.931551	0.180417	0.684918
CES4A	-0.0899032	-0.120181	1.56868	1.64384
CETN3	2.42665	2.52921	1.40623	1.3631
CFAP70	-4.56711	-4.30461	-2.28741	-2.57621
CFL2	2.22141	2.06547	-0.216207	-0.494276
CGB8	-2.83464	-3.23681	-26.277	-26.57
CGN	2.56217	2.32325	3.83273	3.98637
CGNL1	-3.46345	-3.9494	-1.56252	-1.16442
CHAC1	2.39106	2.05711	6.27672	6.21083
CHD2	2.92052	3.11983	4.05068	4.06355
CHI3L2	-1.12398	-1.25575	0.366731	-0.133079
CHIC2	3.19763	3.21052	4.577	4.45642
CHMP1B2P	-6.1557	-6.15623	-3.86775	-3.1648
CHMP3	5.32752	5.41323	3.65197	3.67138
CHP2	-3.95814	-5.95867	0.270251	-0.382282
CHRNA5	0.237484	0.25817	-1.53032	-1.09354
CHRNA7	-5.04519	-6.04572	-2.23653	-1.91133
CHRNB1	4.33059	4.165	2.88179	2.70246
CHROMR	1.69323	1.83864	0.440964	0.783046
CHST14	2.41694	2.33646	-0.0661005	0.42715
CHST3	3.59908	3.61422	2.66646	2.50088
CHST8	-3.93324	-3.93377	-5.14779	-5.5273
CHSY3	-2.6817	-2.07218	-4.14417	-3.7688
CIDEB	-1.57502	-1.46817	0.677831	-0.135565
CIP2A	2.23097	2.49626	1.31179	1.39524
CIRBP-AS1	-1.25158	-1.33457	0.0363725	-0.00434013
CITED2	3.21461	2.96098	7.46956	7.21554
CITED4	5.25673	4.78257	3.56856	3.47717
CKB	1.19549	1.23449	3.66485	3.53216
CKMT2-AS1	-0.910932	-1.71882	0.932233	0.831579
CLCA2	4.26126	4.26978	5.8044	5.62998
CLCN3	3.19298	3.35209	4.40121	4.33374
CLCN5	-0.287978	0.0594179	2.20153	2.28352
CLDN1	5.66103	5.5937	7.53439	7.50401
CLDN15	-0.292317	-0.0518401	1.21957	0.871418
CLDN16	-3.37083	-4.37136	-0.603528	-0.512037
CLDN4	5.30761	5.02351	7.31262	7.23234
CLDND1	3.48407	3.47064	4.71648	4.77394
CLEC18C	-22.7299	-26.5754	-5.53153	-4.068
CLIC2	-6.37336	-6.37389	-4.26599	-4.7975
CLIC3	4.52086	4.23	5.85561	5.66548
CLIC5	-5.50068	-8.08617	0.507157	0.680041
CLIP1	4.15359	4.27403	5.57839	5.4653
CLMP	-1.29091	-1.01003	-2.52783	-2.62194
CLN8	2.08811	2.21513	3.32581	3.58453
CLOCK	2.70152	2.97622	1.79215	1.70753
CLSTN1	6.91429	6.90527	5.61738	5.52904
CLSTN2	-3.41775	-3.13817	-5.70269	-6.49724
CMBL	1.74697	1.84108	0.761285	0.610112
CMC4	2.32381	2.16708	0.922088	0.863636
CMPK2	0.637167	0.752113	-1.9644	-2.4005
CMTM4	2.42307	2.64732	0.697813	0.807967
CMTM7	3.1115	2.86996	0.888388	0.508872
CMTM8	0.245853	0.107818	1.90279	1.65996
CMYA5	-5.08503	-4.86317	-0.729722	-0.412306
CNFN	3.88565	3.7893	9.95315	9.9205
CNKSR2	-2.862	-2.06503	-5.46887	-6.67846
CNKSR3	-2.37937	-2.25437	0.219671	0.243092
CNN1	-2.80915	-3.00233	-6.0237	-5.81825
CNN2	7.40816	7.32919	5.98495	5.97874
CNN3	5.7534	5.81403	4.11403	3.9284
CNTLN	-0.97768	-0.716543	-1.91019	-2.07117
CNTNAP1	-0.0418601	-0.194394	-1.47598	-1.84564
CNTNAP2	-4.61115	-4.73721	-3.08874	-3.56136
CNTNAP3	1.41338	1.63582	-0.719422	-0.309863
COBLL1	2.06696	1.99578	3.17455	3.08425
COL12A1	4.40993	4.60239	3.27974	3.37159
COL13A1	-3.27632	-3.73628	-6.9503	-6.74485
COL17A1	8.69185	8.65922	7.53838	7.50381
COL1A2	0.109927	-0.206291	-2.21732	-2.08587
COL22A1	2.8938	2.8622	-1.99077	-1.71377
COL4A1	4.2794	4.28078	1.66448	1.84642
COL4A2	5.8248	5.74703	3.96548	4.02857
COL5A1	3.79288	3.69468	2.27735	2.18522
COL6A1	-0.233387	-0.0883124	-1.36122	-1.36223
COL8A1	-1.05224	-0.818309	-2.97574	-2.7703
COL9A2	2.04115	2.09781	0.0857464	-0.217819
COLGALT1	5.61747	5.54909	4.6099	4.46397
CORO1A	0.651974	0.899371	-0.216799	-0.24165
CORO6	2.69901	2.34355	0.420123	0.460511
CPEB3	-2.26703	-2.54173	1.37257	1.26899
CPEB4	1.38242	1.55121	4.41977	4.4956
CPM	-1.27268	-1.34032	2.82895	2.9152
CPNE2	3.17988	3.21946	0.867182	0.663109
CPNE7	-0.374996	-0.0403423	-2.36399	-2.23654
CPS1	0.258701	0.125921	-1.0652	-1.01554
CPT1C	-2.31511	-2.11401	-0.547808	-0.516858
CPTP	4.18928	3.90183	5.11572	5.06475
CRABP2	4.42055	4.25944	5.69788	5.56484
CRACR2B	-2.51554	-2.77911	-4.31505	-4.10961
CRB3	2.00529	1.85525	4.23994	4.24922
CRCT1	3.59383	4.02665	9.15296	9.131
CREB3	3.70587	3.75363	2.42677	2.49373
CREBBP	2.95543	3.03138	4.12001	4.02092
CREBL2	2.4025	2.57036	1.52174	1.35628
CREBRF	-1.0379	-1.03843	1.69827	2.01619
CREG1	3.72937	3.72709	6.44634	6.40788
CRELD1	2.00277	1.79484	0.571303	0.657287
CRLF1	-0.355798	-0.390276	-4.99661	-5.79116
CRNN	-3.58774	-4.32523	0.617254	0.849419
CRY2	2.12331	2.13731	3.44415	3.37234
CRYAB	1.756	1.1705	3.18413	3.18022
CRYBG2	2.68084	2.51816	3.79011	3.75224
CRYZL2P	0.334302	0.362003	-0.505514	-0.894352
CRYZL2P-SEC16B	-4.96577	-4.17332	-7.2401	-6.59736
CSF2	0.0054421	-0.317017	-3.85296	-3.06255
CSF2RB	-5.67547	-5.26096	-3.08266	-3.56909
CSGALNACT1	-2.97891	-3.03834	1.00189	0.971759
CSMD2	-3.78123	-3.65248	-7.99578	-7.79033
CSNK1G3	2.64156	2.73768	1.55677	1.66928
CSNK2A2	3.56196	3.34517	5.36117	5.37245
CSPG4	1.15136	1.1827	-0.547628	-0.720692
CSRNP1	2.6323	2.20379	4.02693	3.99197
CSRP1	5.96673	5.84267	4.91389	4.84999
CST6	3.91884	3.8235	7.11422	7.38759
CSTA	6.88677	6.79185	9.50705	9.6376
CTD-2201I18.1	-5.42363	-4.8392	-2.83082	-1.9733
CTH	0.490098	0.427506	2.87311	2.96914
CTNNAL1	4.75303	4.76938	2.96838	2.74459
CTNNB1	6.69781	6.68834	5.16852	5.1599
CTNS	1.69731	1.9262	3.21717	3.25022
CTSA	3.71073	3.63977	5.5422	5.54754
CTSD	7.08446	6.98854	8.84278	8.83119
CTSH	0.30466	-0.199444	3.8993	4.03702
CTSK	-0.438206	-0.931776	1.00621	1.00521
CTSZ	6.01546	5.92229	3.59796	3.71419
CTTNBP2	-7.61767	-7.6182	-5.83222	-6.04181
CTXN1	3.69115	3.54337	2.66638	2.47009
CUEDC1	2.68638	2.49839	0.626947	0.826195
CUL7	1.891	2.0427	0.806743	1.09421
CUTALP	0.271551	0.637514	1.47469	1.74737
CWH43	1.319	1.26076	2.84353	2.85664
CXCL14	3.175	2.88296	5.42668	5.46302
CXCL5	-1.6228	-1.01926	-4.15928	-3.95383
CXCL8	-2.47877	-3.61681	-0.397865	-0.487873
CXXC5	-0.00192868	-0.314843	2.23714	2.23489
CYB561D1	1.6026	1.47734	2.83551	2.93684
CYB5R3	5.45579	5.37325	3.89192	3.80279
CYB5RL	-1.7951	-1.86963	0.0142	0.146894
CYFIP2	-0.167493	0.0227305	1.57969	1.62102
CYGB	2.07338	2.25445	-1.46858	-0.963573
CYP1A1	0.671101	0.713965	2.52642	2.301
CYP1B1	1.61534	1.65753	5.68626	5.55305
CYP26B1	0.0780145	0.105679	1.81029	1.82098
CYP27B1	1.45123	1.34107	-0.139019	-0.260072
CYP27C1	1.95981	2.00818	0.837238	1.07209
CYP2U1	1.3681	1.72683	-0.352048	-0.211209
CYP2W1	-1.29062	-1.29115	2.63506	2.75339
CYP4B1	-2.19561	-3.51807	2.61073	2.61972
CYP4F12	-3.40581	-2.99131	0.849956	1.13967
CYP4F22	-1.36564	-1.23689	3.51652	3.40004
CYP51A1	6.13122	6.21236	4.69979	4.71352
CYSRT1	2.09649	1.59928	5.66712	5.51072
CYTOR	3.1059	2.64995	1.6354	1.81416
CYYR1	-0.0897588	0.0102375	-1.23179	-1.30646
CYYR1-AS1	-4.87434	-4.87487	-6.08889	-5.88344
CZ1P-ASNS	-0.875622	-1.39185	0.985035	1.22043
DAB2	0.101308	0.155225	-2.49175	-2.43831
DAG1	4.5575	4.53332	2.98247	2.92985
DAPK1	2.1887	2.10927	3.42272	3.44045
DAPK2	-3.60234	-4.21584	-0.659344	-0.398989
DAZAP1	5.93948	5.811	4.50351	4.47226
DBN1	5.14209	5.03407	4.03016	4.00717
DBP	-2.05916	-1.19282	1.62088	1.27527
DCAF6	3.72039	3.7164	2.50324	2.43733
DCBLD2	5.98234	6.09387	3.15439	3.16565
DCHS1	-3.703	-3.88041	-5.15855	-5.82758
DCN	-5.23875	-5.50232	-0.276713	-0.466496
DCTN1	5.42015	5.39745	4.38617	4.36655
DCTPP1	5.10084	4.95018	3.80922	4.00275
DCUN1D3	1.82682	1.94692	3.12043	3.07445
DCUN1D4	2.49195	2.7713	1.40923	1.39386
DDHD2	2.73856	2.83379	1.46646	1.56757
DDIT3	1.87955	2.1733	4.28464	4.5439
DDIT4	6.13021	6.02549	8.02881	8.00584
DDR1	6.12609	6.03616	3.76529	3.83982
DDX58	2.93546	3.05723	1.42581	1.19924
DDX60	3.21719	3.4608	0.880076	0.904003
DDX60L	2.21379	2.50597	0.642098	0.625156
DEDD2	2.69622	2.58321	4.61544	4.66481
DEFB1	0.520354	0.0173228	3.96653	3.82467
DEFB103A	-3.35621	-4.35674	2.17071	2.79456
DEGS2	-3.59521	-3.9157	2.01316	1.92919
DENND1C	-1.4206	-1.18012	1.10836	1.24701
DENND2B	3.44281	3.38675	2.04576	2.18062
DENND2C	2.30981	2.16024	4.23676	4.25258
DEPDC1	2.64831	2.69109	1.25557	1.44224
DERL3	-1.02298	-1.10388	-2.96007	-3.49043
DESI1	4.06164	4.10737	2.97238	3.06621
DGAT2	0.30768	-0.14853	4.98691	5.11127
DHRSX	1.05883	1.18759	-0.255244	-0.294889
DHX58	0.892272	1.02752	-1.32228	-0.750047
DIAPH3	2.90424	2.9755	1.67896	1.53714
DIO1	-4.87822	-4.87876	-6.09277	-5.88732
DIO2	-3.87455	-3.97462	4.78458	4.84404
DIRC3	-1.77939	-2.94985	0.847363	1.14487
DIXDC1	1.30933	1.48512	-1.39257	-1.0217
DKK1	5.27829	5.27123	4.30003	4.13689
DKK3	6.42567	6.34087	4.79258	4.78468
DLC1	0.79317	0.838809	-0.125488	-0.331895
DLGAP5	3.81166	3.90736	2.8521	2.70878
DLX2	1.67691	1.45011	3.04344	2.92794
DLX3	1.26028	1.27433	3.71255	3.6164
DLX5	-0.274514	-0.397036	5.54227	5.35007
DLX6	-5.18378	-6.18431	-1.87477	-2.02296
DMKN	4.1803	4.09816	8.55901	8.76894
DNAH1	-3.6498	-3.5248	-2.26488	-2.01679
DNAH11	-7.17731	-7.18351	-6.16938	-5.7688
DNAH3	-6.07829	-6.07883	-3.62988	-3.42443
DNAH5	-1.81375	-2.00104	-4.02829	-4.09415
DNAJA4	1.47857	1.46829	2.54556	2.59053
DNAJB4	4.14115	4.17759	2.06225	2.02921
DNAJC10	2.69315	2.81397	1.51239	1.60707
DNAJC13	3.03023	3.13571	1.79541	1.88865
DNAJC6	-0.274379	-0.173626	-1.37952	-1.11064
DNASE1L1	1.89893	2.13539	1.04988	0.803351
DNASE1L2	-1.7136	-2.24464	4.01166	4.00522
DNHD1	-1.97655	-1.67824	0.04837	0.31552
DOCK3	-1.99316	-2.25673	-0.698159	-0.633032
DOCK4	1.15032	1.26564	0.0402151	0.121388
DOCK5	3.13258	3.32269	2.06574	2.06426
DOCK6	2.14887	2.08061	3.51771	3.62306
DOCK7	2.93328	3.1165	1.36593	1.42529
DOK3	-0.430041	-0.0641443	-2.01963	-1.64426
DPY19L1	2.5238	2.66146	1.32577	1.13497
DPYD	-2.14976	-2.0799	-3.59878	-3.39333
DPYSL2	3.85681	3.76951	1.18522	1.08909
DRAM1	3.18265	3.15738	0.935539	0.974977
DSC1	0.841245	0.993915	6.90823	6.86871
DSCAM	-0.768727	-0.85332	-2.2087	-2.18382
DSG1	2.07253	2.10924	6.17779	6.1059
DSG2	5.89807	5.98285	4.59228	4.50373
DTL	2.40929	2.50617	1.0013	1.09588
DTX3L	4.19865	4.29645	2.6678	2.79381
DUOX1	3.6372	3.68128	4.86493	5.01843
DUOX2	-1.71663	-2.2228	-0.122464	-0.147517
DUOXA1	2.7152	2.65732	5.04751	5.05431
DUSP1	2.80039	2.65615	6.66831	6.56093
DUSP2	-0.449493	-0.413498	3.39041	3.45568
DUSP28	-1.03407	-1.10703	0.00742446	0.0279026
DUSP4	4.45235	4.47577	3.2651	3.164
DUSP6	4.13286	4.22476	3.23074	2.98525
DUSP8	0.976442	0.829242	2.75828	2.72579
DYM	2.4378	2.55555	1.26915	1.42536
DYNC1LI2	4.84648	4.9488	3.55963	3.79074
DYNLT1	5.09042	5.00081	2.23659	2.09412
DYRK3	2.22093	2.35097	1.21822	1.10583
DYSF	0.454368	0.766663	-1.1542	-1.1397
E2F2	-1.002	-1.0563	0.453809	0.392902
EAF1	2.81631	2.8432	3.89543	3.78666
EBP	6.08812	5.96374	4.49136	4.70611
ECE1	4.76068	4.76166	3.68157	3.61619
ECM1	4.58317	4.51597	2.84997	2.98196
ECM2	-3.35807	-3.62163	0.0808255	-0.0213923
ECT2	3.34324	3.46879	2.19707	2.09849
EDN2	-1.8481	-1.06014	0.310808	0.637563
EEF1A2	-1.22338	-2.63894	1.71858	2.03431
EEPD1	-2.55707	-2.5576	-0.317445	-0.441844
EFCAB12	-4.49412	-3.49465	-1.64978	-1.56462
EFCAB5	-7.62992	-6.63045	-3.59654	-3.83167
EFEMP1	5.12177	5.12069	3.16698	2.94874
EFEMP2	1.11066	0.948379	-1.3934	-0.694908
EFNA5	0.716516	0.877266	1.95149	1.87791
EFNB3	0.366009	0.286252	-1.83757	-1.2842
EGFL6	-5.24878	-6.24931	-0.971479	-0.798453
EGLN3	-0.487571	-0.35275	1.01819	1.21645
EGR1	2.83607	1.81915	4.91713	4.64996
EGR2	-5.63658	-4.31518	0.785494	1.2123
EGR3	-0.808921	-0.616806	5.09105	4.96142
EHD2	6.58673	6.54651	5.5141	5.45396
EHF	4.2554	4.34564	5.62518	5.64048
EID1	5.2163	5.28337	4.07737	4.02047
EIF2AK2	4.10167	4.32099	3.14688	3.23859
EIF4E3	-1.60664	-1.56835	-3.245	-3.22718
EIF4EBP3	-0.994895	-1.4633	1.80321	1.15681
ELF3	-0.558442	-0.736758	2.71095	2.4114
ELF5	-2.02367	-2.34613	3.75047	3.86083
ELFN2	-0.037337	-0.405771	-1.77945	-1.77104
ELL	2.65807	2.57893	3.83097	3.86745
ELL2	4.58027	4.5399	5.68352	5.67357
ELMOD1	-4.62693	-5.62746	2.39215	2.42196
ELOVL1	5.62614	5.69826	7.49073	7.43546
ELOVL3	-3.88055	-4.46604	-0.432132	-0.616631
ELOVL4	2.3755	2.4266	6.11891	6.10999
ELOVL5	4.63241	4.70405	3.47626	3.45975
ELOVL6	3.84525	3.9558	2.64989	2.58655
ELOVL7	1.48091	1.5667	4.75399	4.79681
EMC1-AS1	-3.30638	-3.89187	-1.40545	-1.73052
EMP3	5.09597	5.19078	2.97499	2.61314
EMX2OS	-1.21307	-1.26909	-0.230726	-0.0252784
ENDOU	-1.3244	-1.37384	4.3132	4.21289
ENG	0.431155	0.194995	-1.16587	-1.09535
ENTPD6	3.65977	3.54767	2.41889	2.37461
ENTR1	3.95131	3.9993	3.06729	2.87008
EOGT	3.59253	3.5988	2.25539	2.26236
EPAS1	3.58925	3.71744	5.08614	5.03831
EPB41L2	3.35907	3.38834	2.00808	2.02672
EPB41L4B	0.852705	0.378245	1.82578	1.74407
EPB41L5	1.18684	1.25727	-1.09326	-0.947008
EPG5	1.69897	1.89593	2.96168	3.08272
EPHA4	0.614622	0.591439	3.31382	3.38895
EPHB2	-1.44668	-1.29747	-2.61684	-2.78336
EPHB3	2.93583	2.78705	5.02078	5.03884
EPHB6	-1.79382	-2.14582	2.35583	2.59126
EPHX3	0.451982	0.728559	5.54912	5.42901
EPM2A	0.249162	0.278174	-0.935843	-0.810565
EPOP	2.34443	1.92702	-0.40617	-0.300257
EPPK1	4.22739	4.25313	5.86746	5.96279
EPS8L1	2.88766	2.75416	5.81862	5.94401
EPSTI1	1.30711	0.981741	-0.106746	-0.101597
ERAP1	2.36483	2.54643	1.46566	1.35573
ERAP2	2.54928	2.59993	1.0975	0.848505
ERBB3	2.33704	2.2815	4.80247	4.91315
EREG	-0.268989	-0.530171	4.43286	4.51987
ERLIN1	4.106	4.15452	3.03791	3.13582
ERN1	0.761428	0.885006	2.32121	2.25903
ERO1A	4.76587	4.87197	3.43758	3.39462
ERO1B	-0.0169401	0.326484	-1.42943	-1.53008
ERRFI1	4.38204	4.27899	6.16183	5.94132
ERV3-1	-0.826158	-0.662423	1.33186	1.29406
ERVMER34-1	2.34471	2.39778	1.01657	0.969779
ESPN	2.24802	2.25821	0.0966632	0.342753
ESRP1	4.79448	4.81349	5.93633	5.88045
ESRP2	4.39356	4.42052	5.35726	5.48007
ESYT1	5.70268	5.68527	4.45149	4.47151
ESYT3	-2.9731	-1.92924	2.10236	2.27283
ETFDH	1.60622	1.56932	3.01572	3.15948
ETHE1	5.4913	5.39383	3.56384	3.73638
ETS1	4.36107	4.33429	2.65058	2.58027
ETS2	4.63921	4.502	6.06816	5.97515
ETV4	3.58572	3.62941	1.93919	1.92414
ETV5	2.91931	3.04197	1.38874	1.62693
EVA1A	2.57654	2.48039	1.18348	1.49363
EVI5	2.36996	2.37056	1.25202	1.30009
EVPL	4.07019	3.91854	6.1112	6.22961
EVPLL	-4.96619	-5.96672	1.95881	2.25833
EXOC6	-2.02093	-1.81201	-0.809218	-0.942571
EXPH5	1.76308	1.89651	3.68445	3.79296
EXT1	4.712	4.62775	3.21889	3.30656
EXTL3-AS1	-2.30176	-3.03926	-0.750779	-0.825439
EZH1	1.4889	1.50581	2.75123	2.98167
F2R	3.079	3.04581	2.01616	2.08108
FA2H	-3.66322	-5.24871	-0.790307	-0.765431
FAAH	2.15278	1.86998	0.881846	1.10805
FABP3	-2.0846	-1.94763	-3.62108	-3.41563
FABP5	6.78672	6.67894	9.60003	9.56429
FADS2	6.3122	6.28779	4.21101	4.205
FAM102A	2.32518	2.23243	4.28121	4.31611
FAM110B	-1.72273	-2.11558	-0.410738	-0.569565
FAM111B	2.84614	3.03089	1.98661	1.60571
FAM114A1	2.73807	2.79356	0.355145	0.225767
FAM120A	4.81478	4.96826	3.8558	3.81041
FAM131A	0.884973	1.16761	3.15647	3.18207
FAM151B	-3.64754	-3.06311	-1.00411	-1.07168
FAM162A	2.30594	2.53193	3.88585	3.80295
FAM177A1	2.95171	2.98049	1.63281	1.57672
FAM181B	-3.95484	-5.37041	-1.46895	-1.67854
FAM184B	-26.5754	-26.5754	-6.0735	-5.78007
FAM189B	3.80341	3.71745	2.27305	2.19803
FAM20C	3.05282	2.81159	1.13045	1.51647
FAM210B	3.9846	3.86012	2.90633	2.702
FAM214A	0.934257	0.933724	2.94245	3.12902
FAM214B	3.4844	3.32543	2.06255	2.07372
FAM219B	2.62269	2.81055	3.84355	4.04557
FAM225A	-5.5187	-4.52011	-8.70909	-8.50364
FAM241A	0.580514	0.352404	1.57149	1.67944
FAM25A	-2.49614	-1.17475	5.01041	5.60328
FAM27B	0.296775	-0.181492	1.75465	1.62568
FAM27C	-3.70322	-3.98885	-26.5754	-26.5754
FAM27E3	-1.11216	-0.997957	0.400082	0.583774
FAM3C	4.82737	4.86428	3.47276	3.61845
FAM43A	0.128398	0.0461833	4.8361	4.69096
FAM47E-STBD1	-16.0418	-17.9032	-3.60714	-7.33164
FAM66B	-3.62973	-2.91977	-0.645502	-0.869447
FAM78A	-3.63365	-2.56379	-6.17012	-5.96467
FAM83A	4.97755	4.96943	2.63308	2.48109
FAM83B	3.37679	3.61087	4.69392	4.58485
FAM83C	2.60649	2.48772	4.45329	4.43946
FAM83D	3.93913	4.07964	2.94859	2.99509
FAM83E	-2.53063	-2.82067	-0.346628	0.644695
FAM86HP	-1.89356	-2.74209	0.931418	0.631196
FAM86JP	0.543166	0.447478	1.95505	1.78683
FAM89A	2.6921	2.60939	3.63752	3.80245
FAM92A	0.804074	0.976451	-0.398125	-0.1151
FAM98A	4.68952	4.74627	3.75674	3.62333
FAM98C	1.67858	1.38107	2.37762	2.7081
FANCE	1.90065	1.47874	2.77802	2.81354
FANCM	0.387351	0.649036	-0.798249	-0.379996
FAP	1.16359	0.852031	-2.45759	-2.10014
FARP1	1.65499	1.50722	-0.537906	-0.157528
FAXC	-1.80579	-1.75337	-3.59188	-3.19881
FAXDC2	0.918038	0.858955	2.24124	2.18082
FBLL1	-3.80861	-3.80914	-0.14869	-0.0103565
FBN1	1.17047	1.31499	0.229899	-0.0155056
FBN2	4.17142	4.42606	2.75489	2.75184
FBRS	3.89902	3.80859	5.46825	5.59732
FBXL4	1.22841	1.35889	0.24485	0.285425
FBXL6	3.45065	2.94541	2.1086	1.96708
FBXO10	0.54613	0.892573	2.29965	2.24918
FBXO15	-2.51142	-2.66395	-3.72597	-4.25748
FBXO2	3.60804	3.43795	1.9069	1.74277
FBXO27	0.653578	0.331119	2.55064	2.5235
FBXO32	-2.81434	-2.27721	-0.725694	-0.766406
FBXO45	2.29604	2.2622	3.46722	3.45895
FBXW10	-6.42846	-5.05924	-0.45272	-0.666581
FBXW4P1	-2.6817	-2.44122	-1.35568	-1.15023
FCGBP	-9.01688	-8.01742	-3.73959	-3.93853
FCHO2	2.25222	2.46657	3.61353	3.8105
FCHSD1	1.91692	1.88741	5.30332	5.56286
FCMR	-0.24445	-0.506131	-1.82632	-2.17969
FCRLA	-3.2493	-3.24983	-5.2712	-6.06575
FDFT1	6.09435	6.03839	4.6304	4.55805
FDPS	6.67535	6.66206	4.89466	4.89681
FERMT1	5.44863	5.51142	3.98293	3.93277
FERMT2	2.02795	2.12593	0.864981	0.643421
FETUB	-4.76874	-4.76927	0.442973	0.39208
FEZ1	3.31945	3.39814	1.69502	1.8002
FEZ2	3.67489	3.74013	1.36769	1.30715
FGD2	-3.99983	-3.58532	-1.21438	-1.42397
FGD3	-1.67969	-1.44206	0.114977	0.320424
FGF1	-1.45318	-1.13686	-2.25269	-2.38828
FGF18	-4.9807	-4.98123	-2.61029	-2.08291
FGF5	-0.633355	-0.404402	-3.61842	-4.69308
FGFR4	-0.495516	-0.516512	1.20088	1.07356
FHDC1	1.85092	2.0861	3.56085	3.64181
FHL1	3.24483	3.24314	2.02913	1.89875
FHL3	3.6499	3.45704	2.39302	2.25259
FHOD1	2.74772	2.71539	1.53665	1.7175
FHOD3	1.13717	1.24901	0.251104	0.0797818
FIBIN	-3.96959	-4.97012	-1.30967	-1.0718
FILIP1L	3.8274	3.7342	6.10744	5.89739
FJX1	5.12081	4.96379	3.45851	3.32332
FKBP14	3.13838	3.2622	1.71635	1.75157
FKBP1B	1.80084	1.62748	0.024415	0.159474
FKBPL	1.76339	1.71188	3.05135	3.1274
FLCN	1.221	1.38827	2.75922	2.90498
FLG	0.576219	0.69242	8.8101	9.02148
FLG2	-1.49939	-0.868563	6.8813	7.11543
FLI1	-2.46691	-2.58774	-3.86589	-3.94995
FLJ22447	-5.43421	-4.43475	-1.32684	-0.48912
FLJ30679	-5.96765	-5.96818	-4.59723	-3.97675
FLJ37201	-4.85478	-4.53338	-3.7474	-3.40445
FLJ46906	-2.39863	-1.28368	1.83529	1.996
FLNB	7.22161	7.32538	6.12373	6.10216
FLNC	0.816702	0.885213	-0.139532	-0.379399
FLOT2	4.49327	4.53048	3.27875	3.14451
FLVCR2	-1.01642	-1.37061	3.63838	3.60531
FMNL3	-0.368435	-0.631637	-1.9265	-1.86041
FMR1	3.02493	3.14539	1.80406	1.95525
FN1	10.0919	10.2338	5.55755	5.58955
FNDC10	2.49331	2.31424	1.10884	0.998784
FNDC3A	3.14962	3.24939	1.29599	1.53462
FNDC3B	3.79436	3.92683	2.48572	2.36032
FNDC4	2.22382	2.38375	-0.798084	-0.550816
FNIP1	1.82683	2.07026	3.30843	3.24763
FNIP2	0.874695	1.20189	5.13801	5.19588
FOS	1.02153	0.0939351	3.55513	3.28435
FOSB	-1.76934	-1.61375	1.72287	1.91245
FOSL1	5.16141	5.04004	3.95996	3.82235
FOSL2	5.05287	5.00634	6.17675	6.13505
FOXC1	3.21984	2.9961	4.17467	4.15937
FOXC2	-1.5177	-1.99467	-5.73225	-6.5268
FOXCUT	-2.34728	-2.49981	-4.88376	-5.67831
FOXD1	2.86874	2.36674	0.780548	1.12516
FOXD4L3	-26.542	-19.5168	-5.34601	-5.14051
FOXL1	0.159795	0.409807	-0.769777	-1.04432
FOXL2	-0.910437	-0.718323	-2.83281	-2.62736
FOXM1	4.49503	4.44454	3.23616	3.22688
FOXN1	-1.0229	-1.48287	2.19064	2.29254
FOXO3	3.38809	3.58258	5.29115	5.249
FOXO3B	0.78563	1.27878	2.13423	2.25579
FOXO4	0.428456	0.31167	1.31282	1.61896
FOXQ1	-0.184662	-0.463908	4.30123	4.40736
FOXRED2	-0.27094	-0.249611	0.996786	0.920156
FRAS1	-1.83268	-1.521	-0.770542	-0.529567
FRAT1	-1.21549	-1.68551	-0.278035	-0.019476
FRAT2	1.85887	1.43577	3.06006	2.99188
FRMD4B	3.02573	3.02252	4.691	4.60694
FRMD8	3.84308	3.70018	4.96775	5.00436
FRMPD1	-7.5167	-4.51724	1.93053	2.06665
FRS2	2.4478	2.48529	1.45278	1.46987
FRY	-4.06723	-4.4048	0.124779	0.0529507
FSD1L	-0.7982	-0.423586	-2.09367	-2.12923
FSTL1	5.07894	5.09354	3.66432	3.68226
FSTL3	6.56764	6.49167	4.99453	4.9454
FSTL4	-2.82827	-3.24384	-0.457859	-0.203167
FTL	8.44833	8.24345	10.3233	10.1382
FTSJ1	4.93896	4.94788	3.96697	3.7906
FUOM	1.37303	1.39065	0.280968	0.38208
FUT3	1.25961	0.86354	3.21113	3.11718
FUT8	0.586948	0.81392	-0.621583	-0.824699
FXYD5	5.71757	5.67775	4.25044	4.13456
FZD10	2.29196	1.90266	0.823439	0.3276
FZD10-AS1	-0.53914	-0.418655	-3.07562	-3.06281
FZD2	1.24451	1.16541	-0.4282	-0.499861
FZD5	-0.78629	-0.258889	-1.72666	-1.92398
G0S2	0.90929	1.01567	-0.482136	-0.478322
GAB2	-0.422632	-0.139022	1.63685	1.72616
GABBR1	2.1055	2.25074	0.882635	1.10054
GABPB2	0.595162	0.849251	1.9132	1.87267
GABRE	1.45572	1.5473	4.01569	4.32612
GABRQ	-3.67591	-4.50652	-2.03248	-1.75428
GADD45B	4.27687	4.13574	5.84243	5.91821
GADD45G	-3.48804	-4.07353	1.46734	1.54726
GALM	-1.77696	-2.08235	-4.79887	-4.59342
GALNT11	2.2887	2.06921	1.12866	1.04018
GALNT14	2.5561	2.58259	1.42814	1.49656
GALNT2	5.93612	5.87803	4.7305	4.68854
GALNT3	4.9828	5.03182	3.44148	3.27105
GAN	0.910706	1.15077	3.4275	3.40975
GAREM1	-0.0818693	0.1621	2.95561	3.07244
GARS-DT	-2.61292	-2.1805	-1.36804	-1.27153
GAS5	1.40207	0.895644	2.97441	3.13196
GAS6	6.61186	6.48317	4.32461	4.31339
GAS6-DT	0.519742	0.345182	-0.796687	-1.30493
GAS7	-4.3234	-4.32393	0.503316	0.504004
GASAL1	-1.7389	-1.56109	-3.29449	-2.99593
GASK1A	-3.28357	-3.93618	-0.935187	-0.774827
GATA3	3.85194	3.73949	5.51767	5.40157
GBA	3.60559	3.58436	6.12203	6.04097
GBAP1	-0.404175	-0.76605	1.79687	1.99669
GBGT1	-0.644652	-0.388025	-1.63179	-2.01131
GBP2	-3.31275	-3.55429	-2.47285	-2.02229
GCLC	3.42999	3.38397	5.29357	5.24366
GCNT3	-4.11498	-3.585	-0.319544	-0.227916
GCNT4	1.26702	0.9974	4.10895	4.21771
GCOM1	-2.58119	-3.17485	1.13603	1.31859
GDA	-1.31444	-1.55939	0.762646	0.956566
GDF1	-5.18153	-6.59758	-24.8638	-26.5754
GDF15	0.455259	-0.338821	4.03613	3.89038
GDF5	-4.79444	-4.795	-2.07039	-2.68806
GDF7	-5.38658	-5.02454	-2.82352	-2.74361
GDPD3	-1.28315	-1.00357	4.64758	4.65194
GDPD5	-0.635754	-0.573822	-3.42255	-2.65768
GEM	-3.5235	-2.78706	0.547358	0.836637
GEN1	1.47087	1.63571	0.325069	0.396445
GET4	3.84005	3.63681	4.81929	4.73804
GFPT2	-4.26144	-4.99894	0.132821	0.373316
GGCT	5.14313	5.00256	7.79396	7.81737
GGH	3.90036	3.7584	4.92663	4.94416
GGT6	-0.741012	-0.502756	3.53758	3.44208
GHR	-2.72617	-3.03704	-0.80745	-0.770603
GINM1	3.37769	3.38844	1.97727	1.98418
GINS2	2.56347	2.53625	1.4808	1.35625
GIPR	-2.62151	-1.90215	-0.308817	0.224437
GJA3	-3.7793	-4.55744	-1.67192	-2.01581
GJA5	3.39913	3.55669	0.286929	0.279832
GJB2	6.52381	6.40106	8.94202	8.89026
GJB6	2.85242	2.77227	7.22465	7.19485
GJC1	2.42053	2.50111	1.19618	1.46567
GK	-1.85462	-1.53322	1.37045	1.54227
GLB1L	0.141453	-0.0713809	-1.11939	-0.882916
GLB1L2	-1.02396	-1.26735	0.786669	1.00701
GLCCI1	-0.458849	-0.923784	0.564042	0.735409
GLCE	1.84934	2.09563	0.703499	0.760666
GLI2	-1.66908	-1.73016	-3.11926	-3.01003
GLIPR1	0.893563	1.08573	-0.588292	-0.502594
GLIS1	-6.64981	-6.65034	-0.714614	-1.13535
GLRX	-2.25216	-1.62466	4.87477	5.03253
GLT8D2	-0.515251	-0.700207	-1.78869	-1.77589
GLTP	5.57717	5.48733	9.26948	9.26924
GLUD1	4.73382	4.8024	3.36457	3.21877
GLUD2	2.77324	2.76339	1.35351	1.45454
GMFB	4.45665	4.53581	3.29555	3.31045
GNAI1	1.99431	2.02006	3.33796	3.34638
GNB4	3.28091	3.4846	2.03022	2.1165
GNG10	4.89431	4.86942	3.50773	3.35929
GNG12	6.19672	6.31843	4.02114	3.96631
GNL3L	3.12411	3.12897	1.0181	1.15718
GOLGA6C	-26.5754	-26.5754	-4.30211	-5.07534
GOLGA7B	-2.33051	-2.94995	-4.51189	-5.18091
GOLGA8H	-6.25444	-6.35507	-3.89287	-3.61182
GP1BB	-16.1454	-10.8536	-26.5754	-25.7373
GPAT3	-0.315631	-0.156683	2.21984	2.07026
GPC4	1.04319	1.29599	-1.92178	-1.84187
GPC6	-1.04584	-0.837275	-2.22122	-2.77873
GPLD1	-4.51521	-4.92796	-1.02703	-1.18446
GPNMB	-0.363213	-0.948705	3.90041	3.96916
GPR1	1.50777	1.33352	2.66753	2.57826
GPR143	-1.61277	-1.45284	-3.59285	-4.70933
GPR155	0.136439	0.362975	-1.03504	-0.787775
GPR161	2.02385	2.1854	0.827685	0.934817
GPR179	-6.59332	-7.17881	-4.58547	-5.01746
GPR68	1.59762	1.38928	-1.65256	-1.76904
GPR75	-0.165765	-0.557086	0.994431	0.896687
GPRC5A	4.45604	4.45361	3.39653	3.16444
GPRC5B	-2.28321	-2.321	-6.59255	-7.44885
GPRC5C	-0.213599	-0.359735	-1.53595	-1.83093
GPRIN1	3.11076	2.94653	1.8887	1.7816
GPT2	2.4838	2.25329	3.70102	3.60822
GPX2	-0.0802965	-0.315293	1.97568	1.89245
GRAMD1A	2.78991	2.76543	1.54481	1.50563
GRAMD1C	-3.44018	-2.85575	2.32064	2.33645
GRASP-AS1	-5.47374	-5.47427	-3.19194	-3.89788
GRB7	1.58862	1.50027	2.95144	3.08868
GRHL1	2.21064	2.32941	6.47338	6.48935
GRHL3	3.6198	3.47649	6.50394	6.5145
GRID2IP	-7.19378	-7.19431	-2.82337	-3.61792
GRK2	3.92347	3.6514	4.95126	4.97242
GRTP1	-1.06525	-1.29526	0.305164	0.264451
GSDMA	1.81236	1.70445	5.41987	5.4415
GSE1	0.998167	0.94494	3.37162	3.311
GSN	4.7163	4.67502	3.29795	3.17106
GSN-AS1	-1.91209	-2.02509	-3.3611	-3.35211
GSTA4	1.94592	1.92615	4.78068	4.79381
GTF2IRD1	2.58666	2.71185	3.79049	3.77104
GUF1	3.44894	3.55613	2.29462	2.24025
GULP1	-0.0833407	0.319192	1.54812	1.47654
GUSBP11	0.585396	0.704446	1.68205	1.98128
H1-0	5.45261	5.31761	7.6662	7.61388
H1-4	-1.63291	-1.82609	1.10674	0.912577
H19	4.84043	4.63715	10.6609	10.8025
H2AC6	2.98891	3.0998	4.95478	4.67294
H2AC8	-1.15591	-2.57148	2.70635	2.35855
H2AJ	1.60678	1.36189	3.6352	3.65282
H2BC18	-1.49074	-2.49127	0.465214	0.67008
H2BC21	1.84834	1.55132	3.41563	3.3954
H2BC4	-0.0907096	-0.0912403	2.51786	2.19975
H2BC5	2.50989	2.18743	5.27425	5.15688
H2BC8	-0.48885	-1.81131	3.10396	3.21354
H4-16	-2.70286	-2.11843	0.330516	-0.252532
H4C8	-3.56326	-1.97882	3.28828	2.98223
HACD1	0.966749	1.3089	0.0187147	-0.173597
HAL	-2.19553	-2.62902	5.30997	5.39772
HAS2	0.255717	0.0807091	-4.11083	-3.26796
HBEGF	1.87305	1.65012	4.19783	4.03798
HBP1	2.69842	2.85213	4.2766	4.3046
HCAR2	0.786572	0.643606	2.87111	2.68128
HCAR3	-0.0814477	-0.407808	1.77425	1.46644
HDAC5	0.333806	0.360245	2.77612	2.75666
HDAC9	-0.0681909	0.0615087	-1.76817	-1.74081
HECA	2.41089	2.32099	4.19063	4.06803
HECTD1	3.86477	3.95239	5.2604	5.2583
HEG1	3.25632	3.40846	1.5552	1.57443
HELLS	2.1427	2.28332	0.997506	1.28312
HEPHL1	3.85134	3.97688	1.21921	1.23533
HERC2P11	-3.66778	-3.71851	-2.17943	-2.53207
HERC6	3.67778	3.61251	1.71426	1.65298
HES2	5.77797	5.78794	4.53343	4.57343
HES7	-2.5718	-2.04182	0.0210023	-0.291398
HEY1	-4.76344	-5.34893	-1.00836	-1.96518
HHAT	0.776961	0.900818	-0.988764	-0.578202
HHLA3	0.583707	1.11369	2.58466	2.62191
HIC2	0.819826	0.810715	2.68338	2.95313
HID1	-4.11878	-3.70427	-1.27443	-2.12788
HIF1A	5.05276	5.10304	6.37542	6.30626
HINT3	1.85479	1.72735	2.79148	2.84379
HIP1R	3.61231	3.49094	4.6955	4.83427
HIPK1	2.74533	2.91149	3.84529	3.84154
HK2	3.36136	3.4743	5.31036	5.2865
HLA-B	4.45355	4.42542	2.65444	2.50418
HLA-C	6.17233	6.10157	4.96234	4.80646
HLA-F	2.19066	2.11146	-0.853625	-0.263231
HLA-G	-0.885356	-1.94033	-3.85479	-3.64934
HMCN2	-8.8014	-7.21697	-2.82613	-2.72304
HMGA2	4.9533	5.00085	2.85036	2.86239
HMGB3	4.27041	4.23954	3.20712	3.09919
HMGCR	5.75308	5.82373	6.77587	6.80699
HMGCS1	6.06848	6.16696	4.26866	4.25271
HMOX1	1.79126	1.71225	7.23122	7.27476
HNRNPL	6.425	6.46902	2.7868	2.81185
HOMER3	5.34198	5.18701	3.44304	3.46269
HOOK1	1.95688	2.15413	3.96369	4.0107
HOPX	2.82961	2.64895	7.56796	7.6931
HOTS	-1.79527	-2.09862	3.42929	3.40525
HOXC12	-0.422885	-0.540455	-2.04624	-1.84079
HOXC4	-0.128542	-0.150476	-2.62319	-2.90321
HOXC8	1.22037	1.13642	-0.0436483	-0.155941
HPGD	-2.7501	-2.89502	4.9238	5.03396
HPRT1	4.15597	4.24958	3.05775	3.02034
HPSE	1.47919	1.41801	3.24441	3.27594
HRNR	-3.60613	-4.16305	1.20258	1.24673
HS3ST2	3.52946	3.46472	2.00145	2.04643
HSBP1	2.8711	2.87633	1.67804	1.87779
HSBP1L1	3.71515	3.40024	4.49301	4.63893
HSD11B1	-0.0857969	-0.408256	-1.7922	-1.67986
HSD17B2	-5.50219	-5.50272	-0.131778	-0.263365
HSD17B7	3.36843	3.39319	2.07306	2.13051
HSD17B7P2	0.288793	0.174722	-0.92295	-0.868048
HSDL2	3.16015	3.14286	4.49844	4.5608
HSF2BP	1.17932	0.819244	-0.599133	-1.16236
HSFX1	-4.44878	-4.10139	-2.83736	-3.21687
HSFX2	-4.54087	-4.19348	-2.92945	-3.30896
HSH2D	-1.23215	-1.41092	-4.288	-3.34559
HSP90B1	8.66104	8.67044	7.26786	7.14504
HSPA5	8.4812	8.43402	7.53301	7.37118
HSPA6	-2.1298	-3.04787	2.41921	2.54196
HSPB1	10.2993	10.0489	11.5369	11.4025
HSPB11	3.31526	3.15123	1.99379	2.2873
HSPB2-C11orf52	-22.8832	-22.9427	-2.37044	-3.74997
HSPB8	2.0825	2.20076	7.88085	7.93073
HSPG2	4.57128	4.65058	3.26973	3.37927
HTR1D	-1.5786	-2.3161	-4.37812	-4.17267
HTRA1	5.8363	5.73899	4.7278	4.70611
HYDIN	-7.84397	-8.42946	-3.57739	-3.28829
HYI	3.14924	3.14232	1.261	1.00175
ID2	1.13231	0.748446	3.92973	3.75806
ID4	-4.93485	-4.93538	-3.97948	-3.48452
IDH1	5.29168	5.2756	3.62348	3.59654
IDNK	-2.25636	-2.14141	1.12404	0.969757
IER2	5.22196	5.02688	6.83066	6.62935
IER3	6.70034	6.33253	5.12855	4.91501
IFFO2	4.9862	4.89725	6.82771	6.78732
IFI27	4.32721	4.56509	3.16794	3.3068
IFI35	2.91906	3.03557	1.75444	1.79364
IFI44	3.24472	3.12523	1.64272	1.62821
IFI6	7.39621	7.32529	4.87711	5.00696
IFIH1	2.97677	2.99714	0.839459	0.956292
IFIT1	3.76815	3.70828	1.54791	1.295
IFIT2	-0.886727	-0.700845	-2.25882	-2.36149
IFIT3	4.27259	4.21581	1.63302	1.32459
IFIT5	3.4147	3.3852	2.46177	2.12245
IFITM1	5.42648	5.3476	3.619	3.37873
IFITM10	-0.89784	-1.3838	1.88761	1.89386
IFITM2	4.48451	4.39047	3.01468	3.07806
IFITM3	7.96626	7.81652	6.68061	6.67946
IFNAR2	1.94463	1.94137	-0.219016	0.22825
IFRD1	2.46476	2.42783	3.95772	3.90233
IFT57	1.98694	2.13313	0.849399	1.178
IGF2	-1.19288	-1.8343	4.77494	4.76737
IGFBP3	3.65291	3.36821	5.52994	5.41038
IGFBP7	5.84508	5.7222	3.52771	3.60893
IGFL1	4.50228	4.49916	2.50346	2.82027
IGFL2-AS1	-0.0269314	-0.529963	2.54142	2.884
IGSF22	-4.27409	-4.49701	-3.29496	-2.91677
IGSF9B	-5.72343	-4.987	-2.87909	-2.92518
IKBIP	3.92936	3.84152	2.0071	2.08678
IKBKE	1.86101	2.1319	0.888668	0.897723
IL11	0.948014	0.811967	-1.40205	-0.717435
IL13RA1	3.36913	3.31797	2.34391	2.25812
IL15	-1.12233	-1.35113	-6.69443	-5.48899
IL16	-3.60795	-3.7466	0.252549	0.362809
IL18R1	-1.06424	-0.763901	-1.89546	-1.93393
IL1A	5.39916	5.2245	4.12745	4.03038
IL1B	2.91785	2.87242	1.81537	1.487
IL1R1	0.737408	0.666029	2.45563	2.48814
IL1R2	-0.903887	-1.16745	0.782026	0.719281
IL1RL1	-3.84291	-4.13295	-1.1075	-1.4288
IL1RN	3.99746	3.78049	6.14268	6.00553
IL20RA	0.464118	0.553528	2.35723	2.37032
IL22RA1	1.5405	1.69309	4.7233	4.7161
IL27RA	0.972838	1.14311	-0.648886	-0.342509
IL32	2.4787	2.34222	-0.645339	-1.25703
IL33	-3.93671	-3.93725	0.109264	-0.508411
IL34	-5.921	-5.92153	1.22201	0.988767
IL36G	-1.67219	-1.45033	2.40481	2.60411
IL36RN	1.14127	1.31996	4.95456	4.96061
IL37	-3.72717	-3.7277	-1.13436	0.170621
IL6R	1.39316	1.5071	3.18521	3.28902
IL6ST	3.47272	3.63346	1.59291	1.55795
IL7R	-0.112665	-0.156917	-1.41602	-1.60289
ILDR1	-4.17371	-3.68881	-2.54026	-2.41728
ILK	5.11898	4.98213	3.8878	3.66302
IMPA2	3.05644	2.80419	4.87465	4.78771
IMPDH1	4.85557	4.75557	3.75171	3.66305
INF2	3.90115	3.75861	2.14522	2.07077
INHBA	4.54954	4.49012	3.29213	3.06472
INPP5A	2.41545	2.47865	1.46373	1.411
INPP5F	2.22473	2.35907	1.0878	1.01363
INS-IGF2	-15.0678	-16.4465	-8.19205	-7.33489
INSR	-0.65459	-0.470088	-1.58101	-1.84123
INSYN2B	-1.74201	-1.61479	-3.01101	-3.506
INTS6-AS1	-1.31465	-1.63711	0.470797	0.354317
IPO5P1	-0.800342	-0.586748	1.82708	1.97923
IQCE	1.28138	1.14127	0.0217993	0.23262
IQCH	-2.35825	-2.24013	-1.08737	-1.40917
IQGAP3	3.10749	3.2374	1.81141	2.04638
IRAK2	0.399096	0.514818	2.13842	2.05349
IRF1	1.16986	0.791761	-1.24823	-1.53258
IRS1	2.7697	2.75221	4.10495	3.9978
IRS2	2.38338	2.16937	3.86324	3.73076
IRX3	1.88292	1.79493	3.36664	3.45879
IRX5	2.23296	2.07411	3.34841	3.15539
ISG15	6.68617	6.52353	4.94605	4.90244
ISG20	-2.49864	-2.64356	-1.12823	-0.315098
ISY1-RAB43	2.70988	2.63868	1.3175	1.44398
ITGA2	5.04256	5.15027	2.31724	2.25624
ITGA3	7.2115	7.1936	5.67505	5.68265
ITGA5	4.65789	4.67973	2.99429	3.08242
ITGA6	7.59748	7.6442	6.3765	6.29034
ITGAM	-4.22154	-3.63711	-2.04378	-1.58679
ITGAV	5.22952	5.36937	3.30673	3.26656
ITGB1	7.9589	8.01215	6.04004	5.92043
ITGB3	-2.7496	-2.2293	-7.48771	-5.6973
ITGB4	8.25221	8.2003	6.56402	6.54868
ITGB5	4.67675	4.62174	2.61574	2.6768
ITGB6	5.7802	5.83497	2.46338	2.36317
ITIH4	-4.38749	-4.38802	-2.22352	-2.63105
ITPKC	4.11974	4.04664	5.24459	5.25871
ITPR3	4.78897	4.76627	3.52879	3.5486
ITPRIP	2.45347	2.54428	4.17215	4.05354
ITPRIPL2	3.37636	3.41692	2.18953	2.20748
ITSN1	1.44083	1.45838	0.468548	0.253814
ITSN2	1.86677	2.10151	3.29751	3.35001
IVL	5.76637	5.74545	9.63796	9.69895
IVNS1ABP	4.91504	4.95513	3.72022	3.74252
JAK1	4.55821	4.49163	3.37911	3.19913
JMJD7	2.36276	2.29755	3.61539	3.77244
JMY	0.786818	0.930123	2.63766	2.83195
JPH2	1.55306	1.3979	-1.27555	-1.33313
JPT2	6.15621	6.12822	4.81973	4.69493
JUN	5.71919	5.53476	6.75406	6.65394
JUNB	5.72438	5.40405	7.66087	7.54921
JUND	4.79281	4.55127	6.3773	6.13236
JUP	8.35625	8.23984	9.43659	9.31118
KALRN	-4.11155	-4.65957	-2.41416	-2.82942
KANK1	3.65541	3.66042	5.08024	5.06781
KANK4	1.88511	1.88683	0.360946	0.127011
KANSL1L-AS1	-2.79959	-3.02252	-1.06661	-1.70916
KAT2B	0.336506	0.476457	3.11064	3.04664
KATNAL1	0.996711	1.17763	-1.64783	-1.4585
KATNAL2	-3.74119	-3.74172	-2.12976	-1.23244
KAZALD1	-4.72061	-4.72114	-3.44973	-3.14475
KBTBD3	-2.36271	-2.54011	-1.2333	-1.09497
KBTBD6	1.60299	1.70203	0.0939942	0.166079
KCNC3	-6.16526	-6.75075	-3.01058	-3.17436
KCNH1	-4.19982	-4.54827	-6.22172	-6.43131
KCNH5	-6.89326	-8.47875	-3.20092	-2.93274
KCNIP3	0.0392956	-0.159563	-2.243	-2.65053
KCNJ15	2.13109	2.13978	-0.0605214	-0.0444742
KCNK1	2.97451	2.86576	5.4578	5.47667
KCNK7	-4.45307	-3.86864	-1.58016	-2.00274
KCNMA1	-0.727404	-0.493881	-3.47065	-4.06665
KCNMB4	-5.63505	-4.63558	-7.43456	-7.22912
KCNN4	-1.49062	-1.1957	0.0252226	0.380696
KCNQ5	0.620459	0.709561	-0.96063	-0.629653
KCNS2	-2.57751	-2.3854	-3.59942	-3.39397
KCTD11	3.87939	3.81023	5.22896	5.23319
KCTD12	3.21838	3.38138	2.25395	2.22727
KCTD3	3.59364	3.63411	2.04465	1.85895
KDELR1	6.48092	6.45912	5.41455	5.28205
KDELR2	6.01591	6.0703	4.89641	4.8637
KDELR3	1.77437	1.73822	0.323289	0.255718
KDM2A	3.9872	3.99518	4.99802	4.996
KDM3A	2.11765	2.00537	3.69048	3.62311
KDM6B	2.77445	2.74681	4.14884	4.20198
KDM7A	-0.137065	-0.115982	1.61395	1.58862
KDM7A-DT	-1.77368	-1.77421	-0.339133	0.13283
KIAA0040	4.32373	4.28823	2.65178	2.44876
KIAA0355	1.54839	1.42868	2.54921	2.65477
KIAA0513	-0.159933	-0.025115	2.71992	2.86097
KIAA0754	1.00182	1.32261	-0.676778	-0.229669
KIAA1257	-4.19129	-4.47193	-1.73841	-1.27637
KIAA1324	-3.59577	-3.46505	-5.61767	-5.67526
KIAA1549L	1.28509	1.3812	-2.0821	-2.0258
KIAA1586	2.0714	1.97706	0.810709	1.03764
KIAA1841	1.2281	1.42416	-0.669443	-0.498211
KIAA1958	-1.96753	-2.09359	-0.669005	-0.722386
KIF1B	1.90025	2.17446	3.3684	3.44369
KIF21A	2.34352	2.48534	3.78775	3.73864
KIF21B	-3.83741	-4.49002	-2.102	-2.49859
KIF23	4.13159	4.12024	3.12579	3.00522
KIF24	0.712375	0.866942	-0.281046	-0.279132
KIF3B	3.47676	3.54563	1.87617	1.83358
KIF3C	3.0141	3.02201	1.62433	1.4211
KIF4B	-2.86053	-2.41317	-3.73785	-3.95225
KIF5A	-4.05353	-4.70614	-2.77332	-2.66409
KIF6	-6.58051	-6.99608	-8.79505	-8.58961
KLC2	4.06551	4.0904	2.89808	2.94063
KLF12	-0.913894	-0.970693	-2.08955	-2.37261
KLF2	-6.47784	-4.89341	0.699927	0.345947
KLF3	4.03272	4.06086	6.17033	6.09836
KLF3-AS1	-0.792709	-1.0124	1.71761	1.80603
KLF4	5.38127	5.0312	8.00564	7.80322
KLF5	5.47302	5.27738	7.40419	7.29452
KLHDC7B	-5.3397	-3.8808	2.73115	2.60103
KLHDC8B	1.79975	1.79921	3.44935	3.48852
KLHL18	3.06436	3.08609	4.47628	4.56718
KLHL23	0.290838	0.253988	-1.06032	-0.871368
KLHL24	-0.0576949	0.182779	1.10704	1.28706
KLHL31	-3.42475	-3.34282	-1.72677	-1.61443
KLHL34	-3.38705	-3.52508	-5.06103	-5.85558
KLHL5	2.3617	2.49595	0.701013	0.495458
KLHL7-DT	-2.88111	-2.64063	-1.46763	-1.70579
KLK11	2.32615	2.60285	5.66101	5.87424
KLK12	-0.821569	-1.01474	2.45038	2.71879
KLK13	-1.25853	-1.39656	3.16201	2.99404
KLK14	-1.73186	-3.19182	4.11969	4.18116
KLK6	1.82008	1.9028	7.53271	7.54637
KLK7	4.02082	4.02813	7.81904	7.75686
KLK9	2.24564	2.05443	6.82712	6.83999
KLRG2	-0.391402	-0.391932	1.54536	1.31691
KNL1	2.31067	2.40538	1.26065	1.19213
KPRP	-0.647147	-0.893838	6.89005	6.88944
KRBA2	-2.36509	-2.86812	-0.667102	-0.969801
KRT1	1.85377	1.99542	7.39563	7.4182
KRT10	4.48428	4.36063	10.5379	10.5767
KRT13	7.56397	7.40664	5.81052	6.01802
KRT15	6.75466	6.68095	5.09034	5.14895
KRT16	9.50045	9.44569	11.1694	11.1526
KRT16P1	-2.52019	-2.97059	-0.823694	-1.14359
KRT16P2	-1.73162	-1.11446	1.00004	1.61659
KRT18	7.37537	7.32537	6.28861	6.07697
KRT19	7.93227	7.77556	3.83006	3.80513
KRT2	-3.953	-6.27546	1.66027	1.79812
KRT23	2.11935	2.13658	7.28437	7.28633
KRT3	-4.61069	-5.19618	-1.4102	-1.81243
KRT31	2.24518	2.05371	1.26152	1.03146
KRT34	4.03899	3.93603	2.52263	2.55416
KRT37	-5.78372	-4.78425	-0.998268	-0.207858
KRT4	0.647489	0.751928	3.25384	3.3862
KRT42P	-4.91522	-6.50071	-1.76053	-1.42182
KRT6B	8.22281	8.1799	9.70243	9.68502
KRT6C	6.11478	6.03089	8.84736	8.77426
KRT7	8.68577	8.55842	5.44431	5.3642
KRT7-AS	2.75837	2.84987	-0.342159	-0.166944
KRT77	-3.56326	-3.03327	-0.192843	-0.282851
KRT78	0.00178443	-0.0450404	5.46595	5.58398
KRT79	-1.89833	-3.74685	3.73679	3.98739
KRT8	8.02678	7.9503	5.44505	5.28264
KRT80	3.44376	3.29763	8.26366	8.2622
KRT81	4.60236	4.53809	3.09624	3.03244
KRTAP2-3	3.71034	3.06795	0.873529	0.410851
KRTDAP	6.07706	5.86862	10.7848	10.7907
KSR1	-0.389159	-0.374257	0.670916	0.731474
L1CAM	3.18829	3.08414	1.07307	1.0621
L1TD1	1.48187	1.59681	0.20808	0.268229
L3MBTL3	1.94931	1.96719	0.93005	0.557453
L3MBTL4	-7.3094	-8.30993	-4.52395	-4.23104
LAMA3	7.99565	8.08813	4.86628	4.75842
LAMB1	5.41366	5.46012	3.81977	3.82338
LAMB2	3.88124	3.86594	2.21323	2.46704
LAMB3	8.82714	8.7692	5.93038	5.8629
LAMB4	-6.71485	-6.71538	-3.17451	-3.47602
LAMC1	4.75842	4.81277	3.62513	3.55202
LAMC2	9.63576	9.68778	6.78006	6.67837
LANCL1	3.78822	3.85488	2.53223	2.52508
LAPTM4A	6.55337	6.45907	5.39195	5.32804
LARGE1	0.897571	0.952896	-0.345737	-0.687033
LARGE2	4.22547	4.27245	3.25176	3.10628
LAT	-1.0372	-0.89571	0.349703	0.417648
LAYN	1.34513	1.36354	-0.30365	-0.49052
LCA5	-0.82831	-1.22116	0.016034	0.127822
LCAL1	-1.94006	-3.35563	4.57798	4.73076
LCAT	2.58649	2.65169	0.922634	1.02755
LCE1B	-3.16865	-2.16918	6.77162	7.04716
LCE1C	-0.91924	-0.0453014	7.98685	8.2981
LCE1F	-1.91844	-2.65593	5.9963	6.12775
LCE2B	-1.94236	-2.26482	6.57577	6.70889
LCE2D	-1.71911	-1.49725	5.12703	5.21039
LCE3C	-0.767906	-0.768437	6.94532	6.98205
LCE3D	3.64429	3.45695	9.78762	9.86828
LCE3E	1.43776	1.5422	7.76249	8.00967
LCN2	5.28715	5.19844	4.04381	4.18075
LGALS1	7.62312	7.50048	4.67889	4.84004
LGALS3BP	6.28098	6.24045	5.10172	5.07817
LGALS7	4.81939	4.74062	8.19453	8.06979
LGALS7B	7.55463	7.46856	9.3472	9.1858
LGALS8	1.81777	1.91001	3.15547	2.99234
LGALS9B	-0.44129	-0.675455	-1.96913	-2.07263
LGALS9C	2.50691	2.34276	0.894784	1.25336
LGALSL	3.6742	3.58173	5.31561	5.37073
LHFPL6	2.71028	2.68999	1.51845	1.10637
LHX5	-2.11387	-2.62897	-4.32842	-4.85993
LIF	-0.745028	-0.826858	-2.56444	-2.1366
LIFR	-2.63828	-2.53928	-4.49026	-4.28481
LIG1	2.9889	2.83896	1.82169	1.94102
LIMA1	7.11966	7.14234	5.52876	5.2635
LIMD2	0.409493	0.316907	-2.43078	-2.28634
LIN7C	2.97467	3.02017	1.50784	1.77481
LINC00319	-1.99513	-2.0598	-0.603963	-0.973209
LINC00339	1.084	0.734139	-0.499779	-0.606274
LINC00467	0.00254621	0.323944	1.13377	1.38576
LINC00476	-1.64468	-2.06322	0.046803	0.0185135
LINC00482	-3.23068	-3.38321	-1.72276	-1.56171
LINC00504	-6.20588	-5.20641	-1.89687	-1.33234
LINC00519	-1.31282	-1.82792	-3.8493	-3.64385
LINC00520	-2.44612	-3.22426	0.637014	0.805307
LINC00623	-2.97316	-2.76614	-4.35628	-5.041
LINC00667	1.88415	2.07004	3.56066	3.59639
LINC00696	-4.25429	-4.57675	-5.79077	-5.58532
LINC00857	0.0354375	-0.393937	-2.30839	-3.29559
LINC00896	-5.12358	-5.12411	-3.0162	-2.54772
LINC00900	-2.56261	-3.34075	-0.317731	-0.90875
LINC00921	-3.68525	-4.68578	-1.8409	-1.63545
LINC00941	1.10688	1.04932	-0.212003	-0.703992
LINC00942	-1.68879	-1.68932	-4.36277	-5.15732
LINC00964	-1.57378	-1.82223	0.202153	0.288137
LINC01001	-1.49228	-1.88109	-0.346175	-0.259687
LINC01094	-2.27442	-2.83438	2.47021	2.61302
LINC01123	0.553072	0.561077	1.62674	1.74092
LINC01137	-0.637151	-0.740775	0.875282	1.12512
LINC01181	-6.40114	-4.07975	3.4889	3.65348
LINC01224	-4.01805	-4.01858	-2.2326	-2.02715
LINC01410	-2.41925	-2.04781	-0.363709	-0.407288
LINC01424	-5.4321	-5.43263	-3.64665	-3.11928
LINC01451	-1.66107	-1.25721	-3.05619	-3.17267
LINC01534	-3.79772	-3.79825	-2.69034	-2.80682
LINC01547	-2.78851	-2.65154	-0.7704	-0.949616
LINC01550	-6.44184	-7.44237	-3.56893	-3.64359
LINC01559	-3.49119	-3.33972	-1.12078	-1.21079
LINC01572	-1.31747	-1.1837	-3.03159	-2.77723
LINC01588	-3.50718	-3.26259	-2.15468	-2.36427
LINC01869	-2.88673	-2.88726	-4.10128	-3.89583
LINC02154	-5.48905	-4.48958	0.525217	0.0254078
LINC02159	-3.02759	-3.02812	3.15209	3.06952
LINC02551	0.151244	0.818138	-1.4878	-1.07085
LINC02560	-0.329245	-0.455307	4.81669	4.87435
LINC02615	0.0989003	0.0134806	-1.24493	-1.33904
LINC02657	2.66581	2.32014	-1.22886	-0.482844
LIPA	5.00159	5.07948	3.98859	3.83415
LIPG	4.48128	4.49642	3.02423	2.94024
LIPH	-1.02831	-2.33918	1.70381	1.64502
LIPK	-1.15772	-1.66075	2.64879	2.5205
LIPM	-1.64475	-2.50212	3.92369	4.16929
LIPN	-3.24157	-1.92017	2.99921	2.81542
LIX1L	2.50311	2.57335	1.11309	1.2342
LMCD1	-0.606584	-0.434264	-2.09979	-2.59696
LMF2	4.68147	4.54954	3.23629	3.35279
LMO4	2.3322	2.15885	3.351	3.2942
LMO7	1.11705	1.2005	2.91495	2.8185
LMOD3	-7.01812	-7.01865	-5.64771	-6.02722
LMTK2	2.22823	2.23528	3.53993	3.50522
LMTK3	1.58361	1.36883	2.87642	2.94167
LMX1B	-2.94733	-2.43884	-4.16188	-4.33494
LNCOG	-0.58288	0.248861	-2.15498	-2.24909
LNX1	-2.10888	-2.2763	-0.623174	-0.320431
LOC100128288	-3.75039	-3.48789	-1.96494	-1.17453
LOC100129617	-3.60208	-4.33957	-1.38367	-0.978909
LOC100130027	-1.67888	-1.76967	-3.13264	-2.85724
LOC100130357	-6.56615	-6.56668	-3.32126	-2.57525
LOC100130744	-0.170279	0.147161	1.36786	1.45097
LOC100132077	-1.77258	-1.23706	-3.13914	-3.10361
LOC100287467	-0.935057	-1.27726	-2.0899	-2.18387
LOC100287497	-2.29549	-2.25421	-1.08971	-0.521694
LOC100289230	-4.30484	-3.82997	-2.10436	-2.42525
LOC100505555	-1.19517	-1.04369	-2.25771	-2.37419
LOC100506076	-1.19943	-1.81774	-11.6377	-10.2401
LOC100506282	-3.9965	-3.41207	-0.510611	-1.0056
LOC100507472	-5.02058	-4.43615	-1.59128	-1.1717
LOC100507507	0.579495	0.261482	-1.51547	-1.9621
LOC100652758	-0.616275	-1.18071	-2.74836	-2.90548
LOC100996740	-0.0699748	0.655319	-2.07807	-1.87263
LOC100996842	-1.17676	-0.965791	0.820191	0.69549
LOC101927040	-5.06485	-6.06538	-1.37251	-1.98649
LOC101927164	-4.35747	-3.06456	0.216359	0.448204
LOC101927189	-3.18629	-2.55879	-1.24556	-1.29727
LOC101927391	-2.79235	-3.08238	-4.88136	-4.67592
LOC101927789	-4.53009	-3.94566	-1.65718	-2.07976
LOC101927989	-1.07164	-1.43475	0.187737	-0.121388
LOC101928000	0.258745	0.547721	1.85155	1.52386
LOC101928595	-4.24036	-3.97786	-0.66678	-0.213841
LOC101929140	-4.924	-4.92453	-2.55359	-2.93311
LOC101930370	-3.70767	-4.38627	-2.06424	-2.32445
LOC102724153	-2.91401	-3.59712	2.88929	2.35919
LOC102724532	-0.467573	-0.468104	1.05484	0.982757
LOC102724580	-6.30753	-3.30806	-26.5754	-26.5754
LOC105274304	-4.14941	-3.72631	-5.96985	-5.58567
LOC105377623	-3.6439	-2.64443	-0.610518	-0.0680347
LOC107984507	0.576948	0.484786	-2.07501	-1.99509
LOC107985544	-3.121	-3.81812	-1.03022	-0.376958
LOC107985946	-0.061551	0.348127	1.41958	1.5992
LOC283299	-2.21834	-1.72137	0.698815	0.627609
LOC285074	1.08405	1.01262	2.15153	2.08508
LOC285638	-7.42999	-6.43052	-3.32261	-1.79524
LOC286437	-1.24083	-0.87363	-0.0697262	0.0812739
LOC388282	-4.3484	-5.34893	-0.518554	-0.3575
LOC440895	-3.75783	-3.18367	-5.38742	-5.76693
LOC541473	-14.3554	-13.7699	-5.34887	-2.4396
LOC654780	-2.52585	-2.87431	-0.299892	-0.022638
LOC728392	1.30326	1.315	-0.289805	-0.0526482
LOC728613	-1.218	-1.02588	-2.03827	-2.26892
LOC729603	-1.87388	-1.27175	0.167908	0.853982
LOC730268	-0.498113	-0.0959417	-2.35433	-2.82558
LOR	-1.49094	-1.83939	9.76219	10.0849
LOXL1	0.977475	0.741316	-1.90334	-3.4141
LOXL2	0.801643	0.979613	-2.28503	-3.07958
LPAR1	2.34401	2.38291	-0.227417	-0.343896
LPCAT1	4.95296	4.89955	3.76945	3.72569
LPCAT2	4.15907	4.18286	2.87154	2.87535
LPIN3	2.47531	2.62412	3.72724	3.87014
LRATD1	2.16687	2.08703	4.70786	4.68559
LRGUK	-6.80304	-6.21861	-2.80814	-2.49021
LRP8	1.93718	2.18502	0.767005	0.972848
LRRC20	0.0197231	0.423888	3.55343	3.67684
LRRC24	-5.17681	-4.22276	-1.83633	-1.98434
LRRC29	-1.67189	-1.97198	-3.88644	-3.35907
LRRC3	0.232202	0.30301	-2.25205	-2.329
LRRC37B	-0.0567781	-0.168817	1.02413	1.10272
LRRC4	-2.40696	-2.59192	-3.6804	-4.25256
LRRC45	1.99535	1.5338	0.571086	0.422352
LRRC49	0.504437	0.611434	-1.10243	-1.06409
LRRC61	-0.723591	-0.779616	1.02743	0.768205
LRRC8C	2.1917	2.39007	0.736521	0.524734
LRRN4	-1.95054	-2.21411	-3.75006	-3.95965
LRRN4CL	-3.54254	-4.12803	0.58869	0.40256
LRRTM2	-6.58242	-6.58295	-5.212	-5.59152
LSMEM1	-1.81222	-1.59036	0.418014	0.638109
LSP1	-3.56283	-3.14832	-1.21938	-1.15689
LSS	5.65496	5.61181	4.1453	4.33267
LTB4R2	1.97944	1.92141	3.2288	2.99734
LTBP1	2.23723	2.28782	-0.711393	-0.804025
LTBP2	4.48095	4.49341	0.533218	0.354359
LUARIS	-0.168585	0.0124909	-1.93333	-1.78035
LURAP1L	2.53652	2.12095	3.64741	3.5112
LY6D	4.759	4.52968	5.70811	5.77223
LY6E	6.95482	6.84209	5.71342	5.77063
LY6G6C	0.824978	0.390044	6.2145	6.13419
LYL1	-1.74136	-1.37932	-3.44134	-3.23589
LYPD3	6.29357	6.16722	8.57292	8.53409
LYPD5	0.771347	0.671962	4.98909	4.87314
LYPD6B	0.642388	0.232213	3.27853	3.26084
MAB21L3	-4.08827	-3.21433	0.134585	0.584451
MAB21L4	-2.60132	-2.23929	1.3824	1.47704
MACC1	4.09902	4.25421	2.87366	2.91006
MAF	-0.385038	-0.385569	3.2286	3.15879
MAFA	-6.39844	-6.39898	-4.29107	-3.82258
MAFB	1.88999	1.68692	5.95926	5.88066
MAFF	2.65314	2.42637	4.99311	4.98646
MAFG	2.44881	2.55866	3.59916	3.80771
MAGED1	5.14407	5.15889	4.1638	4.04601
MAGED2	4.64694	4.62549	3.72413	3.48734
MAL2	5.76909	5.70344	6.91925	6.80087
MALL	5.90374	5.849	4.89202	4.6746
MAMDC2	-0.268865	0.221351	-3.01947	-2.88802
MAML3	-2.58706	-2.29809	-0.0348974	-0.323144
MAN1B1-DT	-0.677274	-0.887258	-2.64184	-2.4364
MAN2A1	3.94708	4.08451	2.84686	2.77893
MAN2B2	2.75983	2.80595	1.22336	0.998311
MANBAL	4.65868	4.59973	3.39783	3.00499
MANCR	3.19326	3.08112	-0.390524	-0.770038
MANSC1	-0.543057	-0.165075	1.97575	1.83558
MAP1LC3A	0.659224	0.355301	3.08654	3.25975
MAP1LC3B	4.61829	4.64806	6.01673	6.00528
MAP1LC3B2	3.71587	3.92251	5.20091	5.25467
MAP1S	2.98324	2.95822	2.05687	1.86834
MAP2	1.08572	1.16802	3.23014	3.23823
MAP2K6	-5.96442	-6.45037	-3.8164	-3.78087
MAP3K8	-1.97799	-1.41292	2.573	2.57363
MAP4K3-DT	-3.14393	-2.85495	-1.5742	-1.41606
MAP4K4	4.62278	4.65427	3.65347	3.587
MAP6	0.533457	0.756929	-1.2717	-1.66829
MAP7D2	0.096665	0.607637	1.42205	1.54421
MAPK13	1.51366	1.56044	3.75444	3.70344
MAPK7	2.63823	2.46722	3.89807	3.80449
MAPK8IP2	-2.32242	-2.24495	-0.478079	-0.234664
MARCHF3	-2.87507	-4.37811	2.96757	2.97527
MARCHF4	2.29973	2.18514	-1.18658	-0.909873
MARCKSL1	5.07142	4.86249	3.85776	3.80858
MARVELD1	5.13078	5.05193	3.30054	3.33326
MAST1	-4.26102	-4.09163	-5.15364	-5.27012
MAST4-AS1	-4.55358	-4.55411	0.23187	0.295299
MATN3	-0.478618	-0.430239	-2.85071	-3.3457
MBOAT1	0.633407	0.799776	-0.264669	-0.459758
MBOAT7	5.19794	5.14557	4.13424	4.14446
MCAM	2.94762	2.8964	1.46183	1.32481
MCCC1	1.74502	1.69972	2.70218	2.87706
MCMDC2	-3.0035	-3.14119	-1.8195	-1.85732
MCOLN1	2.44231	2.33301	3.3605	3.41904
MCOLN3	-0.878399	-0.738751	-2.38573	-2.91725
MCUR1	2.6281	2.65165	4.64641	4.59449
MECOM	-2.12685	-1.71234	-3.46693	-3.39898
MED12L	-7.39694	-7.37563	-4.62297	-5.56794
MED14OS	-0.444224	-0.37764	-2.05109	-1.52371
MED29	3.31854	3.25415	4.3365	4.40138
MEGF6	-1.30818	-1.3394	-4.09258	-4.71721
MEGF8	2.30323	2.28597	0.79185	0.921889
MEIS1	0.832547	0.684373	2.04909	2.15767
MELTF	0.423642	0.756311	-1.33405	-1.14936
METAP1D	0.998065	1.22912	-0.0731202	-0.287048
METRNL	2.00253	1.92489	5.07467	5.07486
METTL7A	0.332355	0.46509	1.58567	1.45121
MFAP2	4.57433	4.56889	2.848	2.78855
MFAP3L	-0.611777	-0.888961	2.2787	2.34854
MFAP5	5.755	5.77644	4.69098	4.63917
MFGE8	5.17857	5.08411	3.87797	3.86363
MFNG	1.20712	1.31621	-1.93343	-2.72798
MFSD2A	4.43026	4.30594	2.81465	2.96865
MFSD3	3.27846	3.13276	1.52521	1.82963
MGAT2	4.0748	4.24722	3.00699	3.10454
MGAT5B	-0.211952	-0.759117	-1.92531	-2.28922
MGST3	4.73968	4.6303	3.65361	3.18638
MICA	3.02016	2.85894	1.27423	1.5882
MICAL1	3.12281	3.15254	1.86094	1.90408
MICB	2.63525	2.6434	1.16404	0.888211
MID2	0.67093	0.689812	2.00037	1.92877
MIG7	1.74018	1.90769	0.265991	0.0496121
MIGA1	2.08088	2.11794	0.960034	0.824843
MINDY1	-0.0507291	0.150374	1.54502	1.37694
MIR1915HG	-0.166299	-0.384735	-1.95239	-1.74694
MIR210HG	-1.48522	-0.82864	0.847717	1.00491
MIR503HG	4.2013	4.03715	1.43611	2.22652
MISP	5.50784	5.47458	4.3334	4.33816
MKNK2	4.70166	4.56106	6.04969	6.0198
MLIP	-6.67524	-6.67577	-4.18935	-4.68434
MLLT11	1.51312	1.25983	2.40411	2.49433
MLPH	-1.40125	-1.29285	-3.28823	-3.38234
MME	-4.34524	-3.8052	-0.670494	-0.70525
MMP10	1.80301	1.81728	-0.653899	-0.636078
MMP14	7.09283	7.06107	5.6949	5.64611
MMP19	-0.857417	0.0252604	-2.57777	-2.5829
MMP2	3.85587	3.82578	2.00066	1.85753
MMP24OS	4.75722	4.67448	3.45504	3.42406
MMP9	3.45559	3.21324	0.424754	-0.571432
MOAP1	1.78524	1.61547	2.80873	2.93747
MOCS1	-0.200774	-0.156208	-1.11825	-1.52578
MORN3	-4.93411	-3.34968	-0.0506253	0.369674
MOSPD3	2.38568	2.20457	3.40836	3.27517
MPDZ	0.541934	0.65288	-0.911079	-0.833736
MPHOSPH9	0.780994	0.937724	-0.258239	-0.494391
MPIG6B	-3.52189	-2.87034	-0.258392	0.104597
MPP7	0.591323	0.819963	2.03052	2.02084
MPV17L2	3.23934	3.36765	2.28987	2.02308
MPZL3	2.81679	2.80154	5.8659	5.95616
MRC2	3.60996	3.51558	2.32371	2.15655
MREG	2.4501	2.1987	3.60828	3.71516
MRPL45P2	-1.21371	-1.46398	-0.186141	-0.376511
MRVI1	-2.04676	-2.43431	0.105187	0.266068
MSANTD3-TMEFF1	-0.791656	-0.639505	-4.13925	-4.42065
MSH6	4.11028	4.17491	3.22413	3.05626
MSMO1	6.98664	6.99224	5.30529	5.44311
MSN	7.05073	7.05384	5.70826	5.59974
MSRB3	1.67228	1.75008	0.576534	0.547179
MST1	-1.1171	-1.20252	-0.17553	-0.126201
MST1R	2.97302	3.11838	1.35314	1.57464
MSX2	1.53712	1.57152	3.81127	3.69481
MT1E	4.14451	3.89129	2.82597	2.84936
MT1G	4.83554	4.54203	-3.91039	-2.11998
MT1L	3.71653	4.04281	-2.96562	-2.76017
MT1X	5.39152	5.467	3.59469	3.28211
MT2A	9.80582	9.59304	6.62744	6.43299
MTFP1	3.96956	3.86784	2.87108	2.61651
MTFR1	3.60766	3.54971	1.56481	1.57015
MTHFD1	4.84598	4.93943	3.88928	3.83339
MTHFR	1.12921	0.971586	2.10606	2.1954
MTHFS	1.98477	1.7903	0.647164	0.832714
MTMR10	2.47218	2.66731	1.29897	1.1655
MTMR3	2.49415	2.4142	3.46873	3.45277
MTMR9	1.80513	2.13168	1.05637	0.846781
MTSS1	3.22778	3.15086	4.72348	4.6265
MUC1	0.995396	0.976006	-3.16401	-2.47314
MUC15	-1.2503	-1.6134	3.41617	3.35465
MUC20	-2.35566	-2.26872	-0.592924	-0.810168
MVD	5.79042	5.72615	4.08539	4.06242
MVP	5.67028	5.63535	4.06303	4.05465
MX1	4.95493	4.90498	3.12744	3.20299
MX2	1.6798	1.70415	-1.64327	-2.67229
MXD1	1.95037	1.99131	5.22351	5.30678
MXI1	1.4463	1.69714	2.67485	2.66272
MXRA5	0.368339	0.528083	-3.28061	-3.33042
MXRA7	3.62812	3.67824	2.23295	2.17668
MYADM	4.38946	4.26535	2.27852	2.05789
MYBL1	0.489405	0.868841	-1.92049	-1.63098
MYH14	-0.750133	-1.43318	1.66041	1.58034
MYH16	-0.671078	-1.40857	-4.05555	-3.58707
MYH9	8.61563	8.61393	7.42758	7.35357
MYL12A	6.73884	6.7387	5.62617	5.67783
MYL9	4.22579	4.1934	1.61103	1.66036
MYO15B	-7.23598	-7.23651	-4.9911	-5.07516
MYO1C	5.51022	5.45943	3.51279	3.61222
MYO1D	4.52811	4.53333	3.12976	2.96939
MYO5B	0.944728	1.27845	3.4813	3.48806
MYOF	6.16262	6.17466	5.11019	5.1149
MYOM3	-1.46382	-0.985184	-3.26333	-3.93235
MYORG	2.78352	2.78197	1.23621	1.05483
MYPN	-6.69562	-5.69615	-3.91017	-3.3828
MYZAP	-0.366593	-0.361646	2.1052	1.96164
MZF1-AS1	-1.72013	-2.04259	-0.208486	0.181504
N4BP3	0.19139	0.0134004	1.60782	1.47452
NAB2	2.27856	2.11845	3.9884	4.04516
NACAD	1.51222	1.61079	0.222977	0.218754
NANOS1	-1.37356	-1.49694	1.0872	1.2834
NANS	4.7051	4.53298	2.50826	2.63537
NAP1L5	-2.11364	-1.7516	1.15907	1.0241
NAV1	2.55693	2.70428	1.54947	1.56008
NAV2	2.39926	2.39325	3.90439	3.93347
NAV2-AS2	-1.00029	-1.14217	1.01155	0.550084
NAV3	-0.851515	-0.656378	0.644887	0.65275
NBEAL2	3.91177	3.92475	5.62842	5.77099
NBR2	-0.514092	-0.514623	0.656649	0.643457
NCAPG2	2.56397	2.54958	1.54177	1.44816
NCCRP1	1.91864	2.17502	7.46102	7.39663
NCEH1	2.39106	2.56976	1.29726	1.08181
NCOA2	1.64277	1.94749	2.78746	2.87513
NCS1	4.31373	4.19394	3.18173	3.21068
NDRG2	0.311213	0.601914	4.99149	5.11993
NDRG4	-1.18328	-0.786919	2.47335	2.52278
NDUFA4L2	-0.530242	-0.423857	2.48551	2.83703
NDUFA6-DT	-1.12663	-1.46419	0.13995	0.546095
NEAT1	3.68379	3.91473	5.8865	6.45619
NEB	-8.69952	-8.11509	1.36437	1.63791
NEBL	-0.858731	-0.746995	1.07518	1.16107
NECTIN1	5.00125	4.94068	6.12851	6.01085
NECTIN4	2.44708	2.32542	5.52808	5.67671
NEDD4L	2.82724	2.86889	1.63882	1.6492
NEFH	0.388374	0.608923	1.61391	1.69936
NEFL	2.24667	2.1795	4.56567	4.32326
NEFM	2.74504	2.78203	5.67051	5.67583
NEGR1	-2.91107	-2.9116	-4.60561	-4.12453
NEK1	1.25153	1.40801	-0.0434569	0.181711
NEK5	-6.15676	-5.42033	-4.14892	-3.84394
NETO1	-0.488195	-0.133881	-1.39196	-1.35224
NEU2	-5.17497	-5.1755	1.76023	1.86032
NEURL1B	2.92747	3.00607	0.985589	0.937881
NEXN	2.42162	2.40102	0.770362	0.631597
NF2	4.20841	4.0254	2.61645	2.4927
NFATC2	-2.62351	-2.69804	1.20196	1.38976
NFATC4	-1.75829	-1.94438	-3.83082	-3.37745
NFE2	-5.01636	-5.01689	-3.06099	-3.21811
NFIC	3.86099	3.91534	2.92377	2.77652
NFIL3	2.61569	2.6576	4.86028	4.74017
NHLRC3	1.00219	1.2268	0.0399498	0.156589
NIBAN1	1.50139	1.54923	3.77995	3.67104
NID2	1.56213	1.67579	0.385166	0.100772
NIFK-AS1	-1.28422	-0.987768	-2.10449	-2.17468
NINJ2	-3.33015	-2.65261	-1.11174	-0.960742
NIPAL4	2.19638	2.26697	5.85451	5.83048
NIPSNAP2	3.60223	3.6167	2.29218	2.16863
NKAPL	-0.760871	-0.715598	0.811851	0.341921
NKILA	-0.60466	-0.578719	-3.40417	-4.78369
NKPD1	-1.85326	-1.78508	1.87156	1.81075
NKX1-2	1.98992	1.93466	0.478283	0.639062
NLGN2	2.75292	2.77933	-0.927879	-0.42475
NLRC5	0.315475	0.242655	-2.28193	-1.70452
NLRP10	0.690585	0.961926	5.48453	5.55973
NLRX1	2.05845	2.07588	3.87078	4.05195
NME1-NME2	1.09293	1.50065	-1.39718	-2.23876
NME4	4.32188	4.28938	3.13219	3.09039
NME7	2.73847	2.62787	1.46234	1.49914
NMI	2.51478	2.28969	1.22006	1.15421
NMNAT2	-0.468148	-0.573016	-2.30161	-2.02905
NMRAL2P	-0.0990134	-0.155039	2.55843	2.78235
NMU	-0.216373	-0.374445	2.57528	2.60304
NOD2	-1.71478	-1.90795	3.28821	3.45189
NOG	1.98891	1.70354	-3.13253	-1.75716
NOL4L	-0.748479	-0.686726	-3.59106	-3.38561
NOP53	5.48907	5.36957	6.46005	6.40258
NOTCH2NLC	-1.39011	-1.47863	-0.405523	-0.329465
NOTCH3	2.09368	2.06955	3.88006	3.89528
NOX5	-3.45964	-2.89457	-4.85861	-4.94267
NPAS1	-3.75918	-3.49667	-0.462764	0.47965
NPBWR1	-5.3334	-4.91889	-0.923456	-1.19954
NPEPPSP1	1.91678	1.51829	2.89113	2.78574
NPFFR1	-5.19144	-4.60701	-1.59864	-1.36766
NPHP3-AS1	-6.26125	-6.30138	-26.5754	-26.5754
NPIPB6	-26.5754	-26.5754	-3.36534	-2.87468
NPNT	1.86939	1.88471	0.754903	0.741264
NPR2	0.47805	-0.131529	2.205	2.34689
NPTN	5.41795	5.42045	4.15586	4.09677
NPTX1	-5.84052	-5.84106	-2.83268	-1.6797
NPTXR	-2.94068	-3.43871	-4.57027	-4.53474
NPW	0.0159312	-0.11013	1.64268	1.06572
NPY4R2	-2.12346	-2.30352	-3.55451	-4.33233
NR4A1	-2.31722	-2.87414	-0.531768	-0.595137
NR4A2	-3.19295	-2.77844	-1.01518	-1.00565
NR4A3	-5.64001	-4.83319	-1.87728	-1.49937
NRARP	0.317209	0.535102	2.93944	2.96302
NRBF2	3.33189	3.24031	4.40989	4.23554
NRBP2	3.51653	3.38374	1.98594	2.17529
NRCAM	-0.875011	-0.571148	-3.1388	-3.85535
NREP	-2.03243	-2.13249	-0.385683	-0.798673
NRP1	2.21859	2.40301	0.861223	0.64429
NSD2	2.75253	2.70566	1.52285	1.63305
NT5DC1	1.96031	1.9999	0.978525	0.862045
NT5DC3	2.7012	2.87134	0.747418	0.962537
NT5E	5.39997	5.40152	2.60234	2.25121
NTM	3.13978	3.1685	-0.852881	-0.765614
NTN5	-4.91572	-4.91625	-3.54531	-3.11747
NUAK2	2.43605	2.13213	3.90501	3.86818
NUCKS1	5.68887	5.78643	4.70831	4.66546
NUDCD1	3.01885	3.12939	1.99798	1.81809
NUDT15	3.17506	3.23829	2.00056	1.96934
NUDT18	1.12088	1.07812	2.35055	2.63051
NUDT4	-1.17974	-1.03274	0.694484	0.891312
NUDT4B	-1.43236	-1.74807	-5.43087	-4.3596
NUDT4P2	4.06885	4.14149	5.40959	5.26455
NUDT7	-0.344833	-0.582403	0.605677	0.578951
NUDT8	1.26541	1.46043	0.184126	0.346505
NUF2	2.78215	2.59812	1.61087	1.46959
NUP35	2.50538	2.48873	1.29084	1.53581
NUP50-DT	1.05954	1.22251	2.12	2.34322
NUPR1	2.17709	1.79635	4.53358	4.38419
NUTM2B	-1.02775	-0.777744	0.0522885	0.493307
NWD2	-3.62369	-4.03926	3.77757	3.55208
NXPE3	2.19185	2.21709	0.683909	0.578462
OAS2	3.72084	3.82506	1.54316	1.38698
OAS3	4.55122	4.62571	3.17447	3.25661
OASL	-0.518632	-0.184744	4.27366	4.37811
OAT	6.03754	6.0185	5.02791	4.99248
OCLN	1.11876	1.18352	2.49363	2.41005
OCRL	3.22333	3.34847	2.26519	2.07028
OGFOD3	2.7058	2.76652	1.54243	1.57395
OLFML2A	0.915419	0.748529	2.13145	2.05869
OPHN1	0.835843	1.0485	-0.111174	-0.149799
OPTN	4.65803	4.6227	3.2862	3.10523
OR2A20P	-0.440069	-1.12074	1.06151	1.14966
OR2A4	1.72582	1.88183	3.06456	3.32686
OR2A7	1.01697	1.38281	2.83779	3.13859
OR7E91P	-4.2808	-4.28134	-0.851498	-0.64605
ORAI3	2.59541	2.73207	0.957801	1.25233
OSBP2	0.0498761	0.134047	1.70509	1.963
OSBPL2	2.98648	2.81937	3.96344	4.03367
OSBPL5	1.97236	1.68568	0.456862	0.300799
OSER1	3.22969	3.1288	4.39631	4.28161
OSER1-DT	-2.41102	-2.54905	-1.085	-1.0722
OTUB2	0.103416	-0.189877	2.50297	2.45166
OTUD1	1.40145	1.36155	4.51271	4.50826
OVCH2	-2.39551	-2.00011	-0.382256	-0.277501
OVOL1	3.5615	3.26628	6.29122	6.19796
OXSR1	4.8294	4.83525	5.97694	5.86423
P2RX7	-3.5318	-4.11729	-2.00938	-2.4034
P2RY1	-3.46963	-2.64009	-0.654435	-0.990448
P2RY11	-22.2013	-21.3948	-1.2541	-0.181119
P2RY2	1.87393	1.91226	0.671978	0.581077
P3H1	3.18254	3.1242	1.97285	1.91719
P4HA2	4.04021	4.03216	2.16137	2.29183
P4HA3	-2.06781	-2.69637	-5.36982	-4.57941
P4HTM	-0.368248	-1.42125	1.34456	1.57018
PADI3	-0.821908	-1.04062	-2.78188	-2.96346
PAG1	-0.88391	-1.13188	0.245258	0.511205
PAK3	-5.08478	-5.29176	-7.20622	-7.41581
PALM2AKAP2	3.8172	3.95126	2.82646	2.65509
PALMD	-1.20495	-0.996029	1.33539	1.01477
PAM	3.77877	3.81967	2.82041	2.76403
PAPPA	-3.18984	-3.55031	-2.33369	-2.27509
PAPPA2	-4.78372	-3.72536	-0.555326	-0.643073
PAQR4	3.02083	2.90599	1.78116	1.58219
PAQR7	3.4758	3.60869	4.60927	4.77691
PARD6A	-3.30061	-2.97921	-0.608267	-0.850277
PARD6B	-1.06865	-0.892308	0.690421	0.963467
PARK7	6.0648	5.99403	4.66685	4.76508
PARP10	2.77116	2.52625	0.143405	0.358634
PARP12	4.04943	3.97112	2.8119	2.66166
PARP14	3.16886	3.27019	1.1146	1.29143
PARP4	3.89528	3.96361	2.75817	2.55178
PARP9	2.81018	2.81768	0.815162	0.804249
PART1	-4.32303	-4.64549	-2.21565	-2.08928
PARVA	3.19901	3.29433	1.78588	1.75164
PARVB	3.00996	2.70243	1.51717	1.6312
PAX5	-5.79131	-6.52881	-3.74283	-3.95242
PBK	3.60342	3.61889	1.68894	1.83441
PBLD	-0.688282	-0.663278	-2.46226	-1.86088
PCBD1	3.66735	3.58726	1.45982	1.3007
PCBP4	4.04562	3.96831	2.68002	2.7029
PCDH7	1.54365	1.38815	0.323742	0.112364
PCDHB10	-3.89507	-4.11799	-5.33201	-5.12656
PCDHB5	-2.58199	-3.29302	-5.3815	-4.76102
PCDHGB3	-3.24579	-2.54967	-4.70916	-4.47521
PCDHGB5	1.29242	1.51463	-0.1329	-0.621048
PCK2	2.71376	2.68631	4.67973	4.62702
PCMTD1	2.43148	2.30462	3.80947	3.74394
PCMTD2	2.36283	2.45669	3.56163	3.6107
PCNX1	2.47455	2.58226	1.43081	1.42928
PCSK5	-4.14878	-3.81489	-1.28698	-1.35951
PCSK6	0.616295	0.577798	2.28216	2.35024
PCYOX1	4.18201	4.28243	3.26938	3.17244
PCYT2	3.29754	3.22764	1.95183	2.09341
PDCD1LG2	2.87782	2.92005	0.379142	0.136
PDE2A	-2.24983	-2.44967	-3.61122	-3.75369
PDE4A	-2.2483	-1.9858	-3.97743	-3.99437
PDE4DIP	1.67884	1.80901	0.786462	0.652655
PDGFB	1.99011	1.71617	-0.270736	-0.129419
PDGFC	2.88199	2.78043	1.77685	1.80305
PDIA3	7.03474	7.01139	5.96599	5.85561
PDIA4	6.59865	6.56334	5.35361	5.28429
PDIA6	6.57034	6.56628	5.58168	5.49602
PDK1	-0.767183	-0.559227	0.404989	0.564884
PDLIM7	5.69452	5.63429	4.03297	4.11163
PDPN	5.07288	5.12838	3.36175	3.29027
PDZD11	4.40766	4.1333	3.15422	3.08237
PDZD2	0.245387	0.329103	4.15285	4.2413
PDZK1IP1	-2.14221	-2.40577	-0.18683	-0.0358301
PEAR1	-0.0433305	0.257966	-1.44148	-1.69289
PEG10	2.98538	3.14752	4.22227	4.1119
PELI1	2.47062	2.62342	4.20704	4.12553
PER1	4.28643	4.11285	5.39021	5.31778
PER2	0.995349	0.991225	2.07665	2.10172
PEX5	2.83561	2.83224	1.66296	1.81227
PEX5L	-3.69175	-2.97859	-5.55016	-5.53736
PFKFB3	2.5313	2.51601	3.79147	3.9182
PFKFB4	3.57469	3.67219	1.86294	1.92075
PGAP6	3.61741	3.45969	2.05899	1.93024
PGGHG	1.17511	1.15256	-1.01774	-0.611596
PGLYRP3	-0.0830665	-0.689318	4.28735	4.24207
PGLYRP4	-0.749717	-0.786773	2.3968	2.73304
PGM2L1	0.798486	1.06563	-1.85398	-1.7894
PGM3	2.37391	2.42769	1.31343	1.40544
PGPEP1	0.422123	0.333834	-0.825924	-0.517716
PHACTR3	2.31626	2.25492	0.926362	0.819026
PHETA1	1.67947	1.89564	2.89313	2.94292
PHEX	-3.72786	-3.82792	-2.01641	-2.35845
PHF11	2.81586	2.79441	1.71922	1.51062
PHF19	2.71161	2.68527	1.42139	1.46954
PHGDH	4.62768	4.5257	6.35354	6.33582
PHKB	3.31013	3.36276	2.05541	2.07674
PHLDB1	3.2345	3.25113	1.20595	1.04423
PHLDB3	2.4268	2.30538	4.85078	4.8861
PHTF1	1.10938	1.14492	-0.736528	-0.727772
PHYHIP	-0.369187	-0.441866	1.84335	1.67356
PI15	-2.69542	-2.98545	-1.65058	-1.48212
PI3	4.0626	3.71009	6.66459	6.74514
PI4K2B	3.41538	3.51446	1.90299	1.97414
PI4KAP2	1.79437	1.57652	2.81287	3.15973
PID1	0.779154	0.78734	2.54258	2.51487
PIFO	-1.828	-1.26666	-3.26495	-3.22942
PIK3C2B	0.403599	0.347573	3.1235	3.2377
PIK3CD	3.06834	2.96283	0.505331	0.485906
PIM1	4.61189	4.14596	6.51165	6.4925
PIM3	3.10344	2.98448	5.20981	5.13911
PIMREG	2.14648	2.40901	1.34697	1.14278
PIP4P1	2.93924	2.82833	3.9046	4.11147
PIP4P2	0.885148	0.829825	-0.932398	-1.36741
PIR	0.585761	0.0482017	1.6996	1.55703
PITPNA-AS1	0.38744	0.43046	1.42674	1.48508
PITX1	1.20259	0.638155	3.9891	3.76709
PKIB	1.57657	1.74384	-0.294606	-1.25908
PKM	9.22779	9.16648	7.88371	7.79023
PKN2	3.64791	3.81886	1.8665	1.92167
PKN3	0.474461	0.288183	-0.483524	-0.823072
PKP2	4.46007	4.39315	2.65728	2.65943
PLA2G2F	-2.61893	-2.72637	3.24486	3.42104
PLA2G4B	1.49185	2.14066	6.26338	6.33742
PLA2G4D	-0.987568	-1.14482	3.233	3.37939
PLA2G4E	-0.250171	-0.120445	5.44444	5.56843
PLA2G4E-AS1	-3.98157	-3.71907	1.66683	1.93058
PLA2G4F	0.639069	0.501036	3.81959	3.84695
PLAAT3	-1.48804	-1.68121	-5.70259	-4.49714
PLAAT4	-1.99745	-1.12352	-4.79697	-4.59152
PLAC1	-0.242141	0.00125408	-1.06076	-1.25124
PLAC8	-3.55466	-3.72511	-2.4797	-2.41176
PLAG1	-0.344423	-0.585958	1.46071	1.47854
PLAGL1	1.98673	2.04167	3.2997	3.41485
PLAT	2.32819	2.45269	-0.544383	-0.396269
PLAU	7.24363	7.17779	4.60709	4.56324
PLB1	-3.39357	-2.75667	-0.618175	-0.402675
PLBD1	-0.429438	-0.0227935	2.85482	2.79279
[truncated: 934 more rows]

## Sheet: Figure 2B-C
Figure 2B		-log10(p-value)
	Hemidesmosome assembly	8.64665
	Positive regulation of cell migration	9.38314
	Endodermal cell differentiation	10.078
	Cellular response to type I interferon	12.1488
	Extracellular matrix organization	22.7445
Figure 2C	Establishment of skin barrier	7.52395
	Regulation of water loss via skin	7.52395
	Epidermis development	18.9428
	Keratinocyte differentiation	23.9123
	Skin development	25.2192

## Sheet: Figure 2D
Figure 2D
1251 genes in the overlap
Gene Symbol
AADACL2
ABALON
ABCA12
ABCC2
ABCG1
ABHD6
ABLIM1
ACAP2
ACAT2
ACER1
ACER3
ACKR2
ACO1
ACOT7
ACOT9
ACSL1
ACSL4
ACSM3
ACTB
ACTN1
ACTR1A
ADAM8
ADAMTS17
ADAMTS6
ADAP2
ADGRG1
ADM
ADM2
AEBP1
AFAP1L2
AFF1-AS1
AHR
AIDA
AJAP1
AKR1B10
AKR1C1
AKR1C2
AKR1C3
AKT3
ALDH1B1
ALDH3B2
ALDH5A1
ALDH8A1
ALOX12B
AMIGO2
AMY2B
ANK3
ANKRD22
ANLN
ANO1
ANO6
ANO8
ANPEP
ANTXR1
ANTXR2
ANXA2
ANXA2P2
ANXA3
ANXA5
ANXA6
ANXA9
AQP11
ARAP2
ARHGAP18
ARHGAP25
ARHGAP32
ARHGEF37
ARHGEF40
ARIH2OS
ARL4A
ARL4C
ARL4D
ARL5A
ARMC5
ARPC1B
ARRDC3
ARSB
ASAP2
ASCL2
ASPH
ASS1
ATF3
ATG14
ATL3
ATP10B
ATP11C
ATP13A2
ATP2C2
ATP6V1B2
ATP6V1E2
ATP8A2
ATP9A
AVPI1
AXL
B3GALT4
BACE2
BAG1
BARX2
BATF2
BBC3
BBOX1
BCAR1
BCAR3
BCDIN3D
BCL2L11
BCL6
BCO2
BEX2
BHLHE41
BICDL1
BICDL2
BIN1
BIRC5
BLNK
BLVRA
BNIP3L
BNIPL
BPIFC
BRIP1
BST1
BTBD11
BTG1
BUB1
C11orf52
C11orf54
C11orf71
C11orf95
C12orf75
C15orf62
C18orf54
C19orf57
C1QTNF1
C1orf210
C20orf204
C2CD2
C4B
C4B_2
C6orf223
C9orf147
CA2
CALCOCO1
CALD1
CALM2
CALML3-AS1
CALR
CAMK1D
CAMK2D
CAMSAP3
CAP1
CAPN2
CARD11
CARD14
CARD18
CASP14
CASZ1
CATSPERG
CAV1
CBR3
CBX3
CBX4
CCBE1
CCDC18
CCDC18-AS1
CCDC24
CCDC30
CCDC88A
CCNB2
CCND1
CCND3
CCNJL
CCNYL1
CCSAP
CD1D
CD276
CD36
CD47
CD55
CD59
CD86
CDCA3
CDCA7L
CDH11
CDH24
CDH26
CDHR1
CDHR2
CDK14
CDKN1C
CDKN2B
CDKN3
CEACAM1
CEBPA
CEBPA-DT
CEBPB
CEBPD
CELSR1
CENPI
CENPJ
CENPK
CEP55
CERS3
CES4A
CFAP70
CHAC1
CHP2
CHRNA5
CHRNB1
CHROMR
CHST8
CIP2A
CITED2
CITED4
CKMT2-AS1
CLCA2
CLCN3
CLCN5
CLDN1
CLDND1
CLIC3
CLIP1
CLMP
CMPK2
CMTM4
CMTM7
CNKSR2
CNKSR3
CNN2
CNN3
CNTNAP1
COBLL1
COL12A1
COL13A1
COL22A1
COL4A1
COL4A2
COLGALT1
CORO1A
CPEB3
CPNE2
CRABP2
CRB3
CREBRF
CREG1
CRELD1
CRLF1
CRYAB
CRYBG2
CRYZL2P
CSMD2
CSNK2A2
CSRP1
CTH
CTNNAL1
CTNNB1
CTSD
CTSH
CTSZ
CUEDC1
CUTALP
CXCL14
CXXC5
CYB5RL
CYFIP2
CYP1B1
CYP27B1
CYP27C1
CYP4F12
CYP4F22
CYSRT1
CYTOR
CYYR1-AS1
DAB2
DAPK1
DAPK2
DAZAP1
DBN1
DBP
DCBLD2
DCN
DCTPP1
DDIT3
DDIT4
DDX58
DDX60
DDX60L
DEFB1
DEGS2
DENND1C
DENND2B
DENND2C
DEPDC1
DERL3
DGAT2
DIAPH3
DIXDC1
DKK1
DLC1
DLGAP5
DLX3
DLX5
DLX6
DMKN
DNAH1
DNAH5
DNAJC6
DOCK4
DOCK5
DPY19L1
DPYD
DPYSL2
DSC1
DSCAM
DSG1
DTL
DTX3L
DUOX1
DUOX2
DUOXA1
DUSP28
DUSP4
DUSP6
DUSP8
DYSF
EBP
ECT2
EDN2
EEF1A2
EEPD1
EFNA5
EGLN3
EIF2AK2
EIF4EBP3
ELF3
ELFN2
ELOVL6
ELOVL7
EMC1-AS1
EMP3
ENG
EPB41L2
EPHA4
EPHB3
EPHB6
EPHX3
EPPK1
EPSTI1
ERN1
ERO1B
ESPN
ESRP1
ESYT3
ETFDH
ETS1
ETS2
ETV4
ETV5
EVA1A
EVPL
EVPLL
EXPH5
EXT1
EZH1
FABP3
FABP5
FADS2
FAM102A
FAM110B
FAM111B
FAM151B
FAM214A
FAM219B
FAM43A
FAM83A
FAM83C
FAM83D
FAM83E
FAM86HP
FAM89A
FAM92A
FAM98A
FAM98C
FANCE
FANCM
FAP
FARP1
FAXC
FBXO15
FBXO32
FCMR
FCRLA
FDFT1
FDPS
FERMT1
FEZ1
FGD3
FGF5
FGFR4
FHL1
FHOD1
FHOD3
FIBIN
FJX1
FLCN
FLG
FLJ30679
FLNB
FLVCR2
FMNL3
FN1
FNDC10
FNDC4
FNIP1
FNIP2
FOSL1
FOSL2
FOXD1
FOXL1
FOXL2
FOXM1
FOXN1
FOXO4
FOXQ1
FOXRED2
FRAT1
FRMPD1
FSTL1
FSTL4
FTL
FXYD5
G0S2
GAB2
GABRE
GALNT14
GALNT2
GAREM1
GARS-DT
GAS5
GAS7
GATA3
GBAP1
GBP2
GCLC
GDF15
GEM
GEN1
GGT6
GHR
GINS2
GJC1
GK
GLIPR1
GLT8D2
GNAI1
GNB4
GPNMB
GPR1
GPR143
GPR161
GPR75
GRAMD1C
GRHL1
GRHL3
GSE1
GULP1
GUSBP11
H19
H2AC6
H2AC8
H2AJ
H2BC21
H2BC5
H4C8
HBP1
HDAC5
HECA
HEG1
HELLS
HEPHL1
HERC6
HES2
HEY1
HHLA3
HID1
HINT3
HMGA2
HMGB3
HMGCS1
HNRNPL
HOMER3
HOOK1
HPRT1
HRNR
HS3ST2
HSBP1L1
HSD17B7P2
HSP90B1
HSPA5
HSPB1
HSPB2-C11orf52
HYI
IDH1
IDNK
IER3
IFI35
IFI44
IFIH1
IFIT1
IFIT3
IFIT5
IFITM1
IFITM10
IFITM2
IFITM3
IFNAR2
IFRD1
IFT57
IGFBP3
IGFBP7
IKBIP
IKBKE
IL1B
IL20RA
IL27RA
IL32
IL6R
IL6ST
ILDR1
ILK
IMPA2
IMPDH1
INF2
INHBA
INSR
INSYN2B
INTS6-AS1
IPO5P1
IQGAP3
IRAK2
IRS2
IRX3
IRX5
ISG15
ISY1-RAB43
ITGA2
ITGA3
ITGA5
ITGA6
ITGB1
ITGB4
ITGB5
ITGB6
ITIH4
ITPRIP
ITPRIPL2
ITSN1
JMJD7
JMY
JPH2
JUP
KATNAL2
KAZALD1
KCNC3
KCNIP3
KCNJ15
KCNK7
KCNQ5
KCTD11
KDM3A
KDM7A
KDM7A-DT
KIAA0040
KIAA1257
KIAA1586
KIF23
KIF24
KIF3C
KIF5A
KLF12
KLF2
KLF3
KLF3-AS1
KLF4
KLF5
KLHDC7B
KLHDC8B
KLHL23
KLHL24
KLHL31
KLHL5
KLK11
KLK12
KLK7
KLK9
KLRG2
KNL1
KRT1
KRT10
KRT15
KRT16
KRT16P1
KRT18
KRT42P
KRT6C
KRT77
KRT78
KRT8
KRTDAP
L1TD1
L3MBTL3
L3MBTL4
LAMA3
LAMB1
LAMB2
LAMB3
LAMB4
LAMC2
LARGE2
LCAL1
LCE1B
LCN2
LGALS1
LGALS3BP
LGALS7B
LGALS9B
LHFPL6
LIG1
LIMA1
LIMD2
LINC00319
LINC00339
LINC00482
LINC00520
LINC00900
LINC00942
LINC01094
LINC01451
LINC01534
LINC01550
LINC01572
LINC01588
LINC02551
LINC02560
LINC02657
LIPH
LIPM
LMCD1
LMO4
LMOD3
LNCOG
LNX1
LOC100130027
LOC100287467
LOC100287497
LOC100652758
LOC100996842
LOC101927164
LOC101927189
LOC101927989
LOC107985544
LPCAT1
LRP8
LRRC20
LRRC29
LRRC3
LRRC37B
LRRC49
LRRC8C
LRRN4CL
LSS
LTBP2
LUARIS
LURAP1L
LY6D
LY6E
LY6G6C
LYPD3
LYPD6B
MAB21L3
MAF
MAFA
MAFB
MAGED2
MAMDC2
MAML3
MAN1B1-DT
MANCR
MANSC1
MAP1LC3A
MAP1LC3B
MAP1S
MAP3K8
MAP4K3-DT
MAP4K4
MAPK8IP2
MARCHF4
MARCKSL1
MARVELD1
MATN3
MCCC1
MCOLN1
MCUR1
MECOM
MELTF
METRNL
MFNG
MFSD2A
MGAT5B
MICAL1
MICB
MINDY1
MIR210HG
MIR503HG
MKNK2
MLPH
MMP10
MMP19
MMP2
MORN3
MPDZ
MPP7
MREG
MRVI1
MSANTD3-TMEFF1
MSH6
MSN
MSRB3
MST1
MST1R
MT2A
MTFP1
MTHFD1
MTHFR
MUC1
MUC15
MUC20
MVD
MVP
MX1
MX2
MXD1
MXI1
MYADM
MYBL1
MYH14
MYH16
MYH9
MYL12A
MYO1C
MZF1-AS1
NAB2
NACAD
NAV1
NAV2
NAV3
NBR2
NCAPG2
NCEH1
NCOA2
NDRG2
NDUFA4L2
NDUFA6-DT
NEAT1
NEBL
NECTIN1
NECTIN4
NEDD4L
NEGR1
NEK5
NEURL1B
NEXN
NF2
NFATC2
NFIL3
NIBAN1
NKAPL
NKPD1
NKX1-2
NLRC5
NLRX1
NME4
NOD2
NOG
NOP53
NOTCH3
NPAS1
NPIPB6
NPNT
NPTXR
NR4A1
NREP
NRP1
NSD2
NT5DC3
NT5E
NTM
NTN5
NUDCD1
NUDT15
NUDT18
NUDT4
NUDT4B
NUF2
NUP35
NUP50-DT
NUPR1
NWD2
OAS2
OAS3
OASL
OAT
OCLN
OLFML2A
OR7E91P
ORAI3
OSBPL2
OSER1-DT
OTUD1
OVOL1
P2RX7
P2RY1
P2RY11
P4HA2
P4HA3
P4HTM
PADI3
PAG1
PALM2AKAP2
PALMD
PAQR4
PAQR7
PARD6A
PARK7
PARP12
PARP14
PARP9
PBK
PCMTD1
PCMTD2
PDCD1LG2
PDIA3
PDIA4
PDIA6
PDLIM7
PDPN
PDZK1IP1
PER1
PEX5L
PFKFB3
PGAP6
PGLYRP3
PGLYRP4
PGM2L1
PGPEP1
PHF19
PHTF1
PHYHIP
PIFO
PIK3C2B
PIK3CD
PIM3
PIMREG
PKM
PKN3
PKP2
PLA2G4B
PLA2G4E
PLA2G4E-AS1
PLA2G4F
PLAG1
PLAT
PLCB3
PLD3
PLEC
PLEK2
PLEKHF1
PLEKHG1
PLEKHG4
PLEKHO1
PLLP
PLSCR1
PLXDC2
PML
PMS2P7
PNLIPRP3
PNPLA2
PNRC1
POLE2
POLQ
POMGNT1
POR
POU2F2
POU2F3
POU3F1
PPFIBP2
PPIF
PPM1D
PPP1R14B-AS1
PPP1R15A
PPP1R18
PPP1R3G
PRC1
PRKCQ
PRR5L
PRRG4
PRSS27
PRSS8
PSAP
PSAPL1
PSMD2
PTAFR
PTHLH
PXDN
PXK
QPRT
RAB10
RAB24
RAB25
RAB27B
RAB34
RAB38
RAB39B
RAB3B
RAB42
RAB43
RAB9A
RABL2A
RAC2
RAD51AP2
RAD9A
RAET1G
RAI14
RANBP9
RAPGEF3
RAPGEFL1
RASEF
RBMS2
RBMS3
RBPMS
RDH12
RDH16
RECQL
RELL1
REXO5
RFLNB
RGL1
RGMA
RGS16
RGS5
RHBDL1
RHOBTB1
RHOC
RHOV
RHPN1
RIC3
RIPOR1
RND1
RNF128
RNF208
RNF223
RNF225
RNF227
RORA
RPS6KA2
RRAD
RRM2
RSC1A1
RTKN
RUNX1
RUSC1-AS1
RWDD2A
RXRA
S100A10
S100A13
S100A3
S100A8
S100A9
S100P
S1PR1
S1PR3
SACS
SAMD10
SAMD4A
SAMHD1
SBK1
SBSN
SCFD2
SCLT1
SCNN1B
SCNN1D
SCNN1G
SCYL3
SDCBP2
SDF2L1
SDK1
SDR42E1
SDR9C7
SEMA3A
SEMA4D
SEMA4F
SEPTIN11
SEPTIN3
SERPINB13
SERPINB3
SERPINB4
SERPINE1
SERPINE2
SERPINF1
SERPINH1
SERTAD4
SERTAD4-AS1
SESN2
SFR1
SGPP2
SH2B3
SH2D2A
SH2D3C
SH2D5
SH3BGR
SH3BP5-AS1
SH3TC1
SHANK3
SHC2
SHISA5
SHROOM1
SIPA1L2
SIRT7
SIX4
SLC10A5
SLC19A3
SLC22A18
SLC22A23
SLC22A3
SLC25A45
SLC2A6
SLC30A1
SLC35B4
SLC35F3
SLC37A1
SLC39A10
SLC39A11
SLC39A13
SLC45A3
SLC46A3
SLC4A3
SLC6A9
SLC7A11
SLC8A1
SLC9A3R2
SLFN11
SLIT2
SLIT3
SLURP2
SMARCA1
SMARCD3
SMG1P7
SMIM14
SMIM27
SMIM5
SMOC1
SMPDL3A
SMS
SMURF2
SMYD2
SNAI2
SNX10
SNX7
SOGA1
SOX2
SP110
SPARC
SPHK1
SPINK5
SPOCD1
SPRED1
SPRR1A
SPRR1B
SPTLC3
SPTSSB
SRPX
SRRM3
SSBP2
SSR3
ST3GAL1
ST3GAL4
ST8SIA1
ST8SIA2
STARD8
STAT1
STK19
STK32B
STOX2
STRC
STX1A
STX2
SULF1
SULT2B1
SUN2
SYBU
SYDE1
SYNE1
SYNPO2
SYTL2
TAFA2
TAGLN
TAGLN2
TBC1D1
TBCD
TBILA
TBL1X
TBX19
TCAF2
TCEAL3
TCF3
TCHH
TCP11L2
TDRD7
TEAD2
TEC
TENM3-AS1
TENT5A
TESK2
TET2
TET3
TFPI2
TGFB1I1
TGFB2
TGFBR2
TGIF2
TGM2
THAP2
THAP8
THBS1
THEM5
THOP1
THRB
TINAGL1
TLE3
TM7SF2
TMEM125
TMEM184A
TMEM253
TMEM255B
TMEM38A
TMEM45A
TMEM45B
TMEM79
TMEM80
TMEM8B
TMEM97
TMEM98
TMPRSS13
TMPRSS4
TNFAIP8L3
TNFRSF12A
TNFRSF6B
TNK2-AS1
TNRC6C-AS1
TNS4
TOM1
TOMM34
TPCN2
TPM1
TPM4
TREX2
TRIM14
TRIM21
TRIM29
TRIM73
TRIP13
TRPV1
TSGA10
TSHZ2
TSLP
TSPAN1
TSPAN4
TSPYL5
TTC22
TTC38
TTC39A
TTC39B
TTL
TTYH3
TUBA1A
TUBA1B
TUBB
TUBB6
TUBE1
TUSC3
TUT7
TXNIP
TXNRD1
UBASH3B
UBL3
UGT1A7
UHRF1
ULK1
ULK3
UNC5B
UNC5B-AS1
UPK3BL1
UROD
USH1G
USP18
USP2
VAMP5
VASN
VAV2
VAV3
VCAN
VCL
VDR
VEGFA
VEGFC
VIM
VOPP1
VSIG10L
WDR76
WFDC5
WNT7A
WSB1
XAF1
XK
XKRX
YPEL2
YPEL3
YPEL5
YWHAH
ZBED2
ZBED3
ZBTB16
ZBTB7C
ZDHHC2
ZFP36
ZFP37
ZNF16
ZNF239
ZNF333
ZNF396
ZNF425
ZNF431
ZNF546
ZNF578
ZNF608
ZNF69
ZNF704
ZNF750
ZNF770
ZNF788P
ZNF862
ZNNT1
ZSCAN16

## Sheet: Figure 2E
Figure 2E
ID	CTLi.1	CTLi.2	HNRNPLi.1	HNRNPLi.2
ADAM19	2.8637	2.92102	-3.24906	-3.04361
ADAM8	3.97697	3.88275	2.64576	2.69665
ADAMTS9	-0.712833	-0.573188	-1.6352	-1.81308
AGRN	6.66094	6.59821	5.06452	5.09071
BMP1	5.16844	5.11813	3.60684	3.80578
CAPN2	7.15812	7.1011	5.11632	5.16257
CAPNS1	6.95255	6.84756	5.62786	5.48659
CD47	2.94257	2.93313	1.8048	1.78012
COL12A1	4.40993	4.60239	3.27974	3.37159
COL13A1	-3.27632	-3.73628	-6.9503	-6.74485
COL1A2	0.109927	-0.206291	-2.21732	-2.08587
COL4A1	4.2794	4.28078	1.66448	1.84642
COL4A2	5.8248	5.74703	3.96548	4.02857
COL5A1	3.79288	3.69468	2.27735	2.18522
COL6A1	-0.233387	-0.0883124	-1.36122	-1.36223
COL8A1	-1.05224	-0.818309	-2.97574	-2.7703
COL9A2	2.04115	2.09781	0.0857464	-0.217819
DAG1	4.5575	4.53332	2.98247	2.92985
DDR1	6.12609	6.03616	3.76529	3.83982
FBN1	1.17047	1.31499	0.229899	-0.0155056
FBN2	4.17142	4.42606	2.75489	2.75184
FN1	10.0919	10.2338	5.55755	5.58955
GAS6	6.61186	6.48317	4.32461	4.31339
HAS2	0.255717	0.0807091	-4.11083	-3.26796
HSPG2	4.57128	4.65058	3.26973	3.37927
HTRA1	5.8363	5.73899	4.7278	4.70611
ITGA2	5.04256	5.15027	2.31724	2.25624
ITGA3	7.2115	7.1936	5.67505	5.68265
ITGA5	4.65789	4.67973	2.99429	3.08242
ITGA6	7.59748	7.6442	6.3765	6.29034
ITGAV	5.22952	5.36937	3.30673	3.26656
ITGB1	7.9589	8.01215	6.04004	5.92043
ITGB3	-2.7496	-2.2293	-7.48771	-5.6973
ITGB4	8.25221	8.2003	6.56402	6.54868
ITGB5	4.67675	4.62174	2.61574	2.6768
ITGB6	5.7802	5.83497	2.46338	2.36317
LAMA3	7.99565	8.08813	4.86628	4.75842
LAMB1	5.41366	5.46012	3.81977	3.82338
LAMB2	3.88124	3.86594	2.21323	2.46704
LAMB3	8.82714	8.7692	5.93038	5.8629
LAMC1	4.75842	4.81277	3.62513	3.55202
LAMC2	9.63576	9.68778	6.78006	6.67837
LOXL1	0.977475	0.741316	-1.90334	-3.4141
LOXL2	0.801643	0.979613	-2.28503	-3.07958
MATN3	-0.478618	-0.430239	-2.85071	-3.3457
MFAP2	4.57433	4.56889	2.848	2.78855
MFAP5	5.755	5.77644	4.69098	4.63917
MMP10	1.80301	1.81728	-0.653899	-0.636078
MMP14	7.09283	7.06107	5.6949	5.64611
MMP19	-0.857417	0.0252604	-2.57777	-2.5829
MMP2	3.85587	3.82578	2.00066	1.85753
MMP9	3.45559	3.21324	0.424754	-0.571432
NID2	1.56213	1.67579	0.385166	0.100772
NPNT	1.86939	1.88471	0.754903	0.741264
PDGFB	1.99011	1.71617	-0.270736	-0.129419
PXDN	5.239	5.3077	3.75184	3.68411
SERPINE1	7.8003	7.76024	4.5386	4.39505
SERPINH1	6.47805	6.42777	5.09936	5.06763
SPARC	6.33924	6.31554	4.30229	4.27906
TGFB1	4.59262	4.39866	3.21392	3.08249
TGFB2	1.22774	1.36045	0.171579	-0.0956031
TGFBI	8.12696	8.10159	4.24123	4.09296
THBS1	9.62229	9.6715	7.15351	7.06469
TLL1	0.915836	1.1337	-0.802248	-0.641469
TNC	4.52348	4.6139	2.14542	2.2535
VCAN	-1.12442	-0.902561	-3.54542	-3.23306

## Sheet: Figure 2F
Figure 2F
		CTLi			HNRNPLi
	ITGA5	100	100	100	40.7	42.3	38.5
	ITGAV	100	100	100	30.1	28.05	35.6
	ITGB1	100	100	100	37.2	32	38.4
	ITGB4	100	100	100	33.6	25.8	28.2
	ITGB6	100	100	100	24.8	26.04	24.7
	FN1	100	100	100	20	18.8	25.3
	LAMA3	100	100	100	45.5	40.05	42
	LAMC2	100	100	100	38	43.4	36.3
	LAMB3	100	100	100	33.9	39.2	30
	ITGA6	100	100	100	40	46	48

## Sheet: Figure 2G
		Western Blot: B1 Integrin, MW=115KD									Western Blot: Actin, MW=42KD								Western Blot: AV Integrin, MW=135KD
		Lane 1: CTLi									Lane 1: CTLi								Lane 1: CTLi
		Lane 2: HNRNPLi									Lane 2: HNRNPLi								Lane 2: HNRNPLi
																									Western Blot: Actin, MW=42KD
																									Lane 1: CTLi
																									Lane 2: HNRNPLi
							Western Blot: Actin, MW=42 KD				Western Blot: B4 Integrin, MW=210KD
							Lane 1: CTLi				Lane 1: CTLi
							Lane 2: HNRNPLi				Lane 2: HNRNPLi
																					Western Blot: A5 Integrin, MW=150KD
																					Lane 1: CTLi
																					Lane 2: HNRNPLi						Western Blot: Actin, MW=42 KD
																											Lane 1: CTLi
																											Lane 2: HNRNPLi

## Sheet: Figure 3B, E-F
Figure 3B		-log10(p-value)
	Cell-cell junction assembly	2.4252
	Regulation of JNK cascade	2.87398
	Regulation of MAPK cascade	4.15344
	Cell-substrate junction assembly	6.76122
	Hemidesmosome assembly	6.76122
Figure 3E		-log10(p-value)
	Regulation of MAP kinase activity	4.19676
	Positive regulation of transcription, DNA-templated	4.65844
	Regulation of epithelial cell proliferation	4.66425
	Negative regulation of response to external stimulus	5.69124
	Regulation of transcription from RNA polymerase II promoter	8.55557
Figure 3F		-log10(p-value)
	Positive regulation of cell motility	8.02335
	Extracellular matrix organization	8.38263
	Positive regulation of cell migration	9.51876
	Hemidesmosome assembly	11.3058
	Cell-substrate junction assembly	11.3058

## Sheet: Figure 3D
Figure 3D
HNRNPLi up genes overlapped with HNRNPL bound genes (157 genes)								HNRNPLi down genes overlapped with HNRNPL bound genes (216 genes)
GAS7									THBS1
STK40									ACTB
RAET1E									TNS4
HMOX1									MT2A
CYP26B1									IL1A
UGCG									ACTN1
KDM7A									THBS2
MAF									HMGA2
ABCG4									LGALS3BP
METRNL									TPM1
EPHA4									C2CD2
KRT80									PLAU
GSE1									FCMR
SEMA4D									VEGFC
SOX2									ITGB4
UPP1									SNAI2
MYO15B									ARL4C
DLX3									ZFP36L2
KDM6B									ALDH1A3
SPTLC3									INPP5A
PCSK6									FN1
DUSP1									CDH13
ZBTB7A									PGPEP1
GRHL3									ANXA2
NOD2									KIF23
TPPP									LAMC2
FAM102A									COL22A1
KCTD11									GAS6
NFATC2									TFCP2L1
FRMD4B									LAMA3
IFFO2									PCDH7
TET3									AXL
CDKN2B									SDK1
DDIT4									AGRN
C1orf116									RGL2
TOB1									NOL4L
CRY2									PODXL
CKB									SLC2A6
EPPK1									NMNAT2
EPS8L1									TACC1
P2RY11									TMEM255B
RPS6KA2									PXDN
HECTD1									LAMB3
DCN									BOK
SDR9C7									PKM
HIF1A									ELFN2
PRDM1									PKN3
ELL									S100A11
ADGRG1									MMP14
RAPGEF4									COL17A1
ALOXE3									ADIRF
HMGCR									ZNF827
CBX4									TMC6
RASGEF1B									SDC3
ERV3-1									FLNB
NMRAL2P									PSEN2
ARHGEF37									RUNX1
VEGFA									CCND3
BCAM									TNFRSF12A
NANOS1									RIPOR1
CAMK1D									ANK1
GADD45B									FZD2
GATA3									MFAP5
PRKCH									NPY4R2
CAMK2D									FOSL1
RORA									MFAP2
TRIM29									FHL3
MKNK2									TCTEX1D2
BBC3									CD151
PELI1									BCAR3
RAB24									IER3
GTF2IRD1									DSCAM
CEBPD									LRRC29
STARD8									WNT7A
ETS2									SUN2
CD68									TUBA1B
LRRC37B									KIAA0754
RCC2									HSPA5
LRRC20									MECOM
CXXC5									RALA
SOWAHC									S100A10
NOP53									DIXDC1
FAM131A									TUBB6
CYP1A1									PCBP4
C10orf99									TMEM92
LRRN4CL									CAV2
DEFB1									MAST1
AKIRIN2									CARS2
FTL									PLEC
CD55									CDHR1
KLF4									ITGA3
TRIB1									MFNG
TMTC1									LINC01451
RINL									SMAD6
PLAC8									MYH9
TTC39A									BNC1
EGLN3									MSMO1
JUP									TRABD2B
LINC01137									NTM
IFITM10									FOXCUT
C17orf107									SLC1A3
JUNB									FGF1
TUG1									SACS
TBC1D3C									NOX5
MPP7									CDC14C
LOC101929140									SH3TC1
RND3									CAV1
RYBP									EPHB2
TTC22									SSX2IP
AKTIP									SMOC1
ATP12A									CDH11
JUN									NOG
TRIB3									WDPCP
SPRY1									RASA3
NR4A2									PHACTR3
FOXC1									ST3GAL1
CCSAP									RIMS2
KAZALD1									ARPC1B
FAM241A									NETO1
HSPB1									SAMD14
PIM1									DOCK5
TNFRSF19									CAVIN3
S1PR4									FARP1
RNF225									TSKU
ZNF114									HSH2D
LINC00520									NFATC4
ALDH8A1									LRRC4
ESYT3									KIAA1549L
SH2D3C									ARHGAP18
PYGM									ADAMTS9
SH3BGR									ARPC1A
GDF5									PLD5
NEAT1									A4GALT
LINC01181									CD99
ZNF608									GALNT3
NPAS1									MFSD2A
ABHD16B									SPHK1
PAPPA2									ASAP2
EIF4EBP3									PSMB5
NPR2									FAM78A
LOC100129617									CHSY3
HMCN2									CMTM7
PPFIA3									FHOD1
TRIM17									NCAPG2
SLC19A3									RNPEPL1
PAX5									PDE2A
AP3B2									CDK5R1
LRRC24									SH2B3
ARHGAP40									OAS2
ADAMTS17									GPRIN1
THUMPD3-AS1									EFEMP1
KRT42P									INHBA
PRMT8									SPARC
KIF21B									KRT8
MED12L									SLC39A10
EDN2									SLC35F3
B3GALT4									ERVMER34-1
									PTHLH
									LINC01572
									TNFRSF1A
									CTSZ
									BOC
									CCBE1
									PDGFB
									FOXD1
									PARP12
									HMGCS1
									SLC37A1
									RNF180
									CALD1
									PLOD2
									C5orf30
									NT5E
									PARP10
									SCD
									CFL2
									ANO1
									CPNE2
									HS3ST2
									ADAMTS1
									TRPM2
									SLIT3
									DLC1
									GINS2
									TCF3
									PTMS
									CLSTN2
									LIMD2
									CCND1
									DYSF
									DUSP6
									ZBTB10
									TPM4
									CDCA7L
									KCNMB4
									EVA1A
									ORAI3
									IL15
									MMP24OS
									HEG1
									KLHL5
									JPH2
									TCTN2
									MYOF
									VIM-AS1
									C11orf95
									NUCKS1
									MICAL1
									PRR5L
									ETV4
									SYDE1
									LHFPL6
									VAV2
									SLMAP
									MSRB3
									TMCO4

[truncated: 15 more sheets: Figure 3C, Figure 4A, Figure 4B, Figure 4C, Figure 4D, Figure 4E, SFIG1, SFIG2, SFIG3C, SFIG4A, SFIG4B, SFIG4C, 4I, SFIG4G, SFIG4H, Sheet2]
